# Supplementary material for: Proteomic analysis of extracellular vesicles reveals an immunogenic cargo in rheumatoid arthritis synovial fluid
Source: Clin Transl Immunology. 2020 Nov 7;9(11):e1185. doi: 10.1002/cti2.1185 (PMC7648259; doi:10.1002/cti2.1185)
Supplement: Supplementary file 2 [file CTI2-9-e1185-s002.xlsx]

## Sheet: Sup table 1. Individual patient
Supplementary table 1. Individual patient details and clinical parameters
Sample	Age	Sex	Synovial fluid white cell count (cells µL-1)	Synovial fluid red blood cell count (cells µL-1)	Anti-citrullinated peptide antibody (ACPA)	Rheumatoid factor	Nodules	Erosions	Disease Activity Score 28	Tender 28-joint count	Swollen 28-joint count	C-reactive protein (mg L-1)	Erythrocyte sedimentation rate (mm hr-1)	Disease duration	Medications	Other illness
RA-HIGH_1	73	M	20800	2000	Negative	Negative	NA	Y	4.3	3	2	15	38	7m	Nil
RA-HIGH_2	59	F	13800	2200	Negative	Positive	N	NA	3.72	3	3	6	17	2y	Methotrexate 7.5 mg, Prednisone 7.5 mg	Thyrotoxic
RA-HIGH_3	73	M	6900	5500	Positive	Positive	Y	Y	5.5	10	10	40	54	5y	Methotrexate 10 mg	Pulmonary embolism
RA-HIGH_4	51	M	6390	1170	Positive	Negative	N	N	3.31	1	1	20	23	1m	Nil	Hypercholesterolaemia (norx)
RA-HIGH_5	69	F	7000	2300	Positive	Positive	N	N	4.7	6	6	29	77	3y	Methotrexate 10 mg
RA-HIGH_6	50	F	10300	8500	Positive	Positive	N	y	5.38	5	3	164	81	15y	Sulphasalazine 2 g, Prednisone 5 mg
RA-HIGH_7	80+	M	4900	500	Positive	Positive	N	y	4.35	6	4	11	46	16y	Etanercept, Methotrexate 20 mg, Plaquenil 200 mg, Prednisone 4 mg
RA-LOW_1	62	M	129	669	Negative	Negative	N	Y	5	15	11	2	10	1y	Methotrexate 10 mg
RA-LOW_2	80	F	200	1550	Negative	Negative	N	N	3.7	5	5	2	91	3m	Nil	Rectal Cancer
RA-LOW_3	77	F	650	120	Positive	Positive	Y	N	4.97	5	5	26	37	9y	Sulphasalazine 2 g, Plaquenil 200 mg, Prednisone 5 mg	Hypercholesterolaemia Oteoporosis Gastro-Oesophageal Reflux
RA-LOW_4	58	M	320	28	Negative	Positive	N	N	3.5	2	6	2	16	2m	Nil	Hodgkins Lymphoma
RA-LOW_5	74	F	40	1800	Positive	Positive	N	Y	2.59	1	2	2	28	14y	Abatacept, Methotrexate 20 mg, Plaquenil 200 mg, Prednisone 5 mg
OA_1	58	F	280	290	NA	NA	NA	NA	NA	NA	NA	NA	NA	NA	Nil
OA_2	43	F	350	21	NA	NA	NA	NA	NA	NA	NA	NA	NA	NA	Methotrexate 20 mg, Prednisone 5 mg	Erosive OA
OA_3	61	F	480	3260	NA	NA	NA	NA	NA	NA	NA	NA	NA	NA	Nil	Depression, asthma
OA_4	70	F	570	250	NA	NA	NA	NA	NA	NA	NA	NA	NA	NA	Nil
OA_5	79	M	18	490	NA	NA	NA	NA	NA	NA	NA	NA	NA	NA	Secukinumag (anti-IL17 for skin)	Psoriasis (consistent with OA - no evidence of active psoritic arthritis)

## Sheet: Sup table 2. All proteins
Supplementary table 2. Details for all detected proteins
Majority protein IDs	Protein names	Gene names	Mol. weight [kDa]	Rank_all (not normalised)	Rank_RA normalised	Average iBAQ (all patients)	Average iBAQ (all RA)	Average iBAQ (RA-HIGH)	Average iBAQ (RA-LOW)	Average iBAQ (OA)	LOG2 fold change (RA-HIGH vs RA-LOW)	P value (RA-HIGH vs RA-LOW)	adj.P-value (RA-HIGH vs RA-LOW)	LOG2 fold change (RA-HIGH vs OA)	P value (RA-HIGH vs OA)	adj.P-value (RA-HIGH vs OA)	LOG2 fold change (RA-LOW vs OA)	P value (RA-LOW vs OA)	adj.P-value (RA-LOW vs OA)	iBAQ RA-HIGH_1_1_1_1_01_10071	iBAQ RA-HIGH_1_2_1_1_01_10072	iBAQ RA-HIGH_1_3_1_1_01_10073	iBAQ RA-HIGH_1_4_1_1_01_10074	iBAQ RA-HIGH_1_5_1_1_01_10075	iBAQ RA-HIGH_1_6_1_1_01_10076	iBAQ RA-HIGH_1_7_1_1_01_10077	iBAQ RA-LOW_1_1_1_1_01_10079	iBAQ RA-LOW_1_2_1_1_01_10080	iBAQ RA-LOW_1_3_1_1_01_10081	iBAQ RA-LOW_1_4_1_1_01_10082	iBAQ RA-LOW_1_5_1_1_01_10083	iBAQ OA_1_1_1_1_01_10065	iBAQ OA_1_2_1_1_01_10066	iBAQ OA_1_3_1_1_01_10067	iBAQ OA_1_4_1_1_01_10068	iBAQ OA_1_5_1_1_01_10069	Razor + unique peptides RA-HIGH_1_1_1_1_01_10071	Razor + unique peptides RA-HIGH_1_2_1_1_01_10072	Razor + unique peptides RA-HIGH_1_3_1_1_01_10073	Razor + unique peptides RA-HIGH_1_4_1_1_01_10074	Razor + unique peptides RA-HIGH_1_5_1_1_01_10075	Razor + unique peptides RA-HIGH_1_6_1_1_01_10076	Razor + unique peptides RA-HIGH_1_7_1_1_01_10077	Razor + unique peptides RA-LOW_1_1_1_1_01_10079	Razor + unique peptides RA-LOW_1_2_1_1_01_10080	Razor + unique peptides RA-LOW_1_3_1_1_01_10081	Razor + unique peptides RA-LOW_1_4_1_1_01_10082	Razor + unique peptides RA-LOW_1_5_1_1_01_10083	Razor + unique peptides OA_`1_1_1_1_01_10065
P07355;A6NMY6	Annexin A2;Putative annexin A2-like protein	ANXA2;ANXA2P2	38.604	1	1	666866	770724	955269	512361	417606	NA	NA	NA	NA	NA	NA	NA	NA	NA	787210	951550	1306100	212440	1273300	1746900	409380	461490	565360	399360	1078500	57095	74660	743340	869360	95962	304710	19	19	16	15	17	17	14	13	14	14	14	5	11
Q9H4G4	Golgi-associated plant pathogenesis-related protein 1	GLIPR2	17.218	6	2	519497	713566	954927	375660	53731.8	1.06	0.219	0.395	2.99	0.0017	0.00895	1.93	0.0435	0.374	448850	1430300	1072600	547630	1567900	1351100	266110	340960	514880	851290	142240	28928	1585.9	144730	94141	14525	13677	5	6	7	7	6	5	4	4	5	5	3	1	2
P02675	Fibrinogen beta chain;Fibrinopeptide B;Fibrinogen beta chain	FGB	55.928	2	3	590625	773330	1031950	411263	152130	0.89	0.209	0.383	1.5	0.0408	0.0876	0.61	0.423	0.881	865240	695390	485980	1414300	1477100	1676500	609140	612050	550640	751620	118810	23196	1792.5	420920	162120	106980	68840	37	32	33	34	42	40	31	24	28	28	21	9	5
P04083	Annexin A1	ANXA1	38.714	4	4	425942	545978	816539	167194	137854	1.24	0.0867	0.218	1.66	0.0255	0.0631	0.42	0.581	0.948	893680	624900	1390400	279330	1701500	557790	268170	63671	321000	307910	133050	10338	16286	171770	237540	2722.3	260950	12	12	18	11	16	14	8	5	8	8	8	3	6
P26038	Moesin	MSN	67.819	5	5	254978	329042	398267	232126	77225.8	0.14	0.789	0.856	0.25	0.638	0.727	0.11	0.85	0.97	345680	539270	504690	125920	743630	435710	92968	129570	536440	176130	284050	34440	9809.9	198910	81678	34244	61487	21	23	25	15	18	20	15	14	17	9	15	5	6
P09525	Annexin A4	ANXA4	35.882	8	6	252557	309971	388451	200099	114765	-0.35	0.662	0.777	0.82	0.312	0.417	1.17	0.185	0.644	404290	557540	472390	75274	715420	366620	127620	181520	317810	250270	216730	34165	585.99	111100	199870	73117	189150	13	15	13	9	14	12	7	9	8	11	10	7	1
P60709	Actin, cytoplasmic 1;Actin, cytoplasmic 1, N-terminally processed	ACTB	41.736	3	7	328167	409856	396346	428769	132114	0.38	0.613	0.739	0.18	0.812	0.856	-0.2	0.803	0.97	264100	706270	230290	122540	810670	532940	107610	393670	454200	442890	840740	12347	212250	198090	72683	83190	94357	12	15	17	9	14	11	9	8	8	7	11	1	9
P01834	Ig kappa chain C region	IGKC	11.765	13	8	555419	769398	1.12444e+06	272333	41868.2	1.6	0.111	0.256	2.42	0.0196	0.0526	0.83	0.435	0.881	546210	367410	3830200	119370	1120900	808720	1078300	26238	317930	462880	546630	7989.3	21237	76952	48902	58344	3906.2	5	4	7	4	6	4	4	1	3	3	2	1	1
P84077;P61204	ADP-ribosylation factor 1;ADP-ribosylation factor 3	ARF1;ARF3	20.697	7	9	240075	300485	390117	175000	95090.5	NA	NA	NA	NA	NA	NA	NA	NA	NA	303230	534890	491170	156740	791970	353400	99419	222820	401490	131660	96334	22696	8911.5	138900	59959	21742	245940	9	8	7	5	7	7	3	5	5	2	5	2	2
P08133	Annexin A6	ANXA6	75.872	10	10	221916	276676	355757	165962	90493	0.61	0.473	0.634	1.73	0.0515	0.103	1.12	0.231	0.698	326340	501200	277600	141240	620970	430570	192380	158700	318550	171220	162630	18712	563.15	101660	122140	81702	146400	23	24	19	21	25	18	19	15	16	10	13	5	2
P08758	Annexin A5	ANXA5	35.936	9	11	241267	287358	370503	170956	130649	-0.02	0.97	0.975	-0.19	0.732	0.795	-0.17	0.778	0.97	467670	373260	426180	24022	777670	311040	213680	154570	346710	139410	194550	19539	5104.5	152210	198810	22870	274250	11	13	12	8	13	12	11	10	13	7	12	5	2
P62805	Histone H4	HIST1H4A	11.367	21	12	441799	597423	899337	174744	68300.2	1.07	0.136	0.29	3.69	2.48e-05	0.00055	2.62	0.002	0.103	307220	694860	666050	265200	2135600	1707500	518930	51220	176170	201120	445210	0	21442	0	10795	294880	14384	4	6	5	5	5	6	5	2	2	3	3	0	1
P01871	Ig mu chain C region	IGHM	49.439	15	13	245236	329026	416304	206837	44139.7	0.13	0.866	0.914	3.02	0.000827	0.00569	2.89	0.0024	0.107	237110	299900	432460	101260	406360	961540	475500	44084	456520	299060	227560	6960.8	2236.7	90774	99385	11358	16945	10	7	13	10	12	16	15	9	10	9	9	4	3
P04899	Guanine nucleotide-binding protein G(i) subunit alpha-2	GNAI2	40.45	14	14	207755	278552	376688	141161	37842.8	0.29	0.583	0.728	1.91	0.00125	0.00744	1.62	0.00801	0.21	287430	849220	291690	167850	777460	175270	87899	110560	192430	263920	120980	17916	1258.9	66798	33553	32311	55293	12	15	11	12	16	14	11	8	10	9	7	3	3
P06733	Alpha-enolase	ENO1	47.168	12	15	205796	252653	365179	95115.6	93341.4	0.91	0.228	0.408	1.43	0.0635	0.121	0.52	0.514	0.931	411870	517770	507790	96773	665550	240310	116190	58343	210450	113400	83921	9464	102690	115190	98826	2411.2	147590	15	13	15	8	14	12	11	8	10	9	7	3	7
P63104	14-3-3 protein zeta/delta	YWHAZ	27.745	16	16	244353	332310	476106	130995	33256	0.76	0.304	0.492	2.05	0.0093	0.0323	1.3	0.109	0.508	393930	1222500	329930	81161	940380	342290	22552	110950	281340	168880	82754	11052	30538	49993	46796	0	38953	10	15	8	6	14	7	4	2	4	4	3	1	4
Q01629	Interferon-induced transmembrane protein 2	IFITM2	14.632	67	17	272245	385681	553137	151241	0	1.3	0.0657	0.182	3.44	3.93e-05	0.000682	2.15	0.00712	0.21	504570	1024100	722400	231970	330910	492980	565030	43907	145840	429530	136930	0	0	0	0	0	0	2	3	3	3	3	2	2	1	1	2	2	0	0
P11233	Ras-related protein Ral-A	RALA	23.567	18	18	238619	320498	429680	167644	42108.8	0.99	0.192	0.359	2.45	0.00307	0.0136	1.46	0.0797	0.456	613550	685480	529030	30140	645600	419600	84362	133580	423650	189840	91150	0	0	38611	49506	2966.9	119460	5	4	5	3	4	6	3	4	6	5	4	0	0
P35908	Keratin, type II cytoskeletal 2 epidermal	KRT2	65.432	11	19	242825	269975	262744	280099	177663	-1.41	0.0275	0.117	-1.72	0.00884	0.0313	-0.31	0.639	0.958	69143	652680	147750	172120	402390	314280	80847	479240	193900	241680	410870	74805	53176	175400	277880	170210	211650	15	19	16	19	22	24	13	21	14	20	17	12	12
P52565	Rho GDP-dissociation inhibitor 1	ARHGDIA	23.207	33	20	213361	282934	348879	190612	46383.7	-0.46	0.611	0.739	2.04	0.0335	0.0751	2.51	0.0172	0.263	102370	818880	433200	71663	602930	259690	153420	196350	485140	117440	154130	0	0	29520	0	2488.5	199910	2	3	4	1	2	3	3	3	3	1	2	0	0
P62873	Guanine nucleotide-binding protein G(I)/G(S)/G(T) subunit beta-1	GNB1	37.377	36	21	179521	244286	293636	175197	24083.2	-0.26	0.74	0.821	2.08	0.0138	0.0418	2.34	0.0108	0.226	163260	629170	258570	70915	648060	273770	11705	209030	250620	102470	278080	35787	0	0	68696	19452	32268	9	12	9	6	10	11	4	7	6	6	6	2	0
P31949	Protein S100-A11;Protein S100-A11, N-terminally processed	S100A11	11.74	23	22	183303	244534	361374	80957.4	36351	0.94	0.151	0.312	1.99	0.00449	0.0184	1.06	0.133	0.567	378210	371060	479830	89277	880460	125810	204970	61350	51117	53343	212220	26757	47184	20781	1394.9	54035	58360	3	4	4	4	4	3	2	2	1	1	2	2	2
P01903	HLA class II histocompatibility antigen, DR alpha chain	HLA-DRA	28.607	22	23	243718	308788	452580	107480	87550	0.49	0.493	0.647	1.26	0.0867	0.152	0.77	0.321	0.79	947150	633850	562310	12035	603180	335380	74153	176050	185070	36868	139410	0	0	258330	105080	6507.2	67833	7	7	9	2	7	6	4	6	6	4	4	1	0
P50995	Annexin A11	ANXA11	54.389	39	24	159805	220903	305118	103003	13170.7	1.05	0.174	0.339	2.9	0.000814	0.00569	1.85	0.0314	0.321	145850	498100	331710	61116	905310	163730	30009	71751	148980	247360	39768	7154.2	675.64	12191	23321	0	29666	11	13	13	8	16	9	7	6	7	7	3	1	1
P31946	14-3-3 protein beta/alpha;14-3-3 protein beta/alpha, N-terminally processed	YWHAB	28.082	29	25	129516	174400	217822	113610	21794.1	0.45	0.533	0.688	1.28	0.0852	0.15	0.83	0.29	0.749	333410	296560	256970	66945	462330	57682	50859	136020	133890	108330	182640	7169.7	426.04	20915	21049	5218.3	61362	5	4	6	6	5	4	3	5	4	6	4	1	1
P11215	Integrin alpha-M	ITGAM	127.18	37	26	132838	183175	270916	60338.7	12028.6	2.03	0.0428	0.145	3.36	0.00176	0.00898	1.34	0.203	0.675	274660	485900	366340	89054	430710	179080	70667	61011	84710	100200	51022	4750.7	423.23	9709.9	12701	21901	15408	26	27	26	16	25	21	15	12	11	14	12	3	2
P14618	Pyruvate kinase PKM	PKM	57.936	17	27	125551	156239	207314	84734.8	51899.2	0.57	0.176	0.341	0.69	0.103	0.175	0.12	0.782	0.97	356770	300730	245100	33115	286800	163450	65231	51342	224490	69625	66437	11780	49969	57554	51761	24247	75965	19	19	18	9	17	12	11	10	14	12	8	4	8
P13760	HLA class II histocompatibility antigen, DRB1-4 beta chain	HLA-DRB1	30.112	31	28	200464	262727	313648	191437	51033.9	-0.98	0.342	0.531	1.67	0.113	0.187	2.66	0.0239	0.265	45511	166590	350600	6467	825030	453820	347520	177940	263540	74140	404340	37226	2685.7	14594	108820	0	129070	2	2	2	3	7	6	3	2	5	4	4	3	1
Q08431	Lactadherin;Lactadherin short form;Medin	MFGE8	43.122	20	29	203708	236823	183527	311438	124230	-1.47	0.00532	0.0425	-1.07	0.0349	0.0778	0.4	0.441	0.881	139040	301720	236160	213950	280570	108030	5217.3	366460	431160	294360	435760	29450	31646	252170	115200	165550	56586	4	7	6	7	6	4	3	7	6	9	9	2	4
P15153	Ras-related C3 botulinum toxin substrate 2	RAC2	21.429	92	30	146177	207084	291685	88641.4	0	-0.81	0.396	0.575	1.32	0.174	0.264	2.13	0.0475	0.375	327990	426360	644180	280660	196110	66589	99909	85393	160620	160330	25489	11375	0	0	0	0	0	2	2	3	3	1	2	2	2	2	2	1	1	0
P51149	Ras-related protein Rab-7a	RAB7A	23.489	26	31	173383	235549	353802	69995.2	24186.4	1.46	0.0537	0.16	2.06	0.0087	0.0313	0.6	0.442	0.881	384840	493510	280640	51637	940280	266530	59174	30467	190030	99401	29372	705.89	2848	22910	34842	7780.1	52552	9	9	8	5	11	8	6	4	5	5	3	1	1
P07737	Profilin-1	PFN1	15.054	19	32	160322	199776	197319	203216	65631.8	0.9	0.0569	0.165	0.17	0.713	0.79	-0.74	0.144	0.585	222420	321320	310120	36149	298220	35356	157650	128530	438500	179210	269840	0	35860	53456	115470	42085	81288	7	8	9	5	8	3	4	6	7	6	6	0	2
P35613	Basigin	BSG	42.2	53	33	116551	161667	217439	83584.5	8273.96	0.87	0.177	0.341	2.56	0.000489	0.00416	1.69	0.0203	0.263	236750	267890	340690	23817	448250	155420	49259	60484	233260	67533	50328	6317.6	0	7919.7	6073.1	0	27377	6	6	5	2	7	3	5	3	5	4	2	1	0
Q687X5	Metalloreductase STEAP4	STEAP4	51.981	34	34	139497	188634	239421	117531	21570.8	-0.12	0.868	0.914	2.6	0.00133	0.00771	2.72	0.00177	0.103	53720	239090	127200	139220	577900	459380	79435	89296	361460	56699	63316	16886	809.27	37430	49288	3771.8	16555	6	8	6	4	9	6	2	4	4	5	4	4	1
P50395	Rab GDP dissociation inhibitor beta	GDI2	50.663	27	35	125428	166274	218450	93227.3	27397.9	0.35	0.442	0.611	0.55	0.238	0.336	0.19	0.695	0.958	426130	218230	155190	31468	497580	171090	29460	97450	250150	64843	47872	5821.5	5580.3	54124	29232	21255	26798	20	16	16	10	20	14	9	13	15	10	7	3	6
P01857	Ig gamma-1 chain C region	IGHG1	36.105	42	36	108659	146576	187517	89258	17658.2	-1.86	0.0778	0.207	1.04	0.312	0.417	2.89	0.0141	0.244	185980	64063	196610	56327	390330	178070	241240	59995	154880	112680	106400	12335	0	15832	47927	7414.1	17118	4	2	4	5	5	4	5	6	5	3	3	2	2
P08575	Receptor-type tyrosine-protein phosphatase C	PTPRC	147.48	32	37	137132	182669	278976	47840.3	27843.2	1.66	0.0457	0.147	2.99	0.000939	0.00615	1.34	0.128	0.548	367500	288160	392030	57657	471390	311560	64535	36714	91316	49543	58789	2839.7	140.39	52797	48696	1888.4	35694	34	30	34	22	33	28	23	13	18	14	13	3	1
P01023	Alpha-2-macroglobulin	A2M	163.29	40	38	128160	161873	210826	93339.3	47249.1	0.61	0.534	0.688	2.13	0.0376	0.082	1.53	0.157	0.62	233250	151760	237720	249550	438410	65768	99324	80486	186800	29030	165110	5270.6	0	141270	10794	74839	9342.6	22	24	32	24	30	17	19	16	21	12	14	3	0
O00560	Syntenin-1	SDCBP	32.444	51	39	190251	265740	425260	42412.8	9077.44	2.03	0.00543	0.0425	3.81	8.67e-06	0.000266	1.78	0.0204	0.263	141320	538250	430910	142890	970240	614770	138440	27470	25414	80421	78759	0	0	7888.2	22686	0	14813	7	10	10	6	13	9	4	3	3	4	4	1	0
P04406	Glyceraldehyde-3-phosphate dehydrogenase	GAPDH	36.053	25	40	184809	229676	347368	64906.7	77129.6	1.39	0.052	0.159	0.7	0.31	0.417	-0.69	0.357	0.815	345380	761160	308480	109510	494390	313120	99539	17441	191740	103490	4226.6	7635.7	123380	39123	37875	0	185270	7	9	5	4	7	7	4	3	5	5	2	1	4
P07360	Complement component C8 gamma chain	C8G	22.277	45	41	172243	232454	308327	126232	27738	0.71	0.417	0.592	2.46	0.00886	0.0313	1.75	0.071	0.43	303830	32777	617520	163620	215970	605220	219350	100740	374860	121440	34122	0	0	80144	14929	34233	9383.9	5	2	7	5	5	5	4	4	5	5	3	0	0
P61224;A6NIZ1	Ras-related protein Rap-1b;Ras-related protein Rap-1b-like protein	RAP1B	20.825	24	42	195115	237026	310278	134474	94526.8	NA	NA	NA	NA	NA	NA	NA	NA	NA	190190	176880	1029300	7159.8	474900	49546	243970	202280	184320	123610	162160	0	7694.8	148950	146180	42859	126950	5	6	6	2	8	4	6	3	5	4	3	0	3
P60953	Cell division control protein 42 homolog	CDC42	21.258	44	43	120326	155797	201932	91207.2	35195.8	NA	NA	NA	NA	NA	NA	NA	NA	NA	224880	306590	320480	37299	411540	86977	25757	55121	253080	70828	77007	0	0	67986	26397	0	81596	2	3	4	2	4	3	3	2	3	1	1	0	0
P05023	Sodium/potassium-transporting ATPase subunit alpha-1	ATP1A1	112.89	35	44	107722	139000	180156	81381.8	32656.8	0.81	0.317	0.509	1.15	0.161	0.251	0.34	0.696	0.958	232470	229320	195230	11590	377380	172230	42869	60077	207100	53709	85136	886.78	1224.8	49835	58185	10873	43166	14	16	12	5	17	13	7	6	13	9	9	2	3
P11142	Heat shock cognate 71 kDa protein	HSPA8	70.897	28	45	113018	141472	195115	66372.2	44727	1.21	0.139	0.294	0.64	0.425	0.524	-0.57	0.511	0.931	182120	214150	174320	25456	477350	190340	102070	56064	183220	44513	47745	318.84	80347	51970	32809	0	58509	10	10	11	9	13	12	13	10	11	7	7	1	5
P61586;P08134	Transforming protein RhoA;Rho-related GTP-binding protein RhoC	RHOA;RHOC	21.768	41	46	146522	197037	283477	76020.6	25286.4	NA	NA	NA	NA	NA	NA	NA	NA	NA	242160	562870	80502	77740	654200	257860	109010	4080.9	186090	74812	107880	7239.9	1853.8	22911	66650	0	35017	4	6	3	4	7	5	5	1	3	3	3	1	1
P02679	Fibrinogen gamma chain	FGG	51.511	43	47	110918	141999	180575	87993.2	36324.1	0.85	0.35	0.533	2.58	0.00864	0.0313	1.73	0.0874	0.465	110140	134020	84142	244840	159640	249910	281330	41137	152660	112780	131670	1719	3464.6	14438	135740	15222	12756	21	19	21	20	21	23	20	14	17	15	12	7	7
P62937	Peptidyl-prolyl cis-trans isomerase A;Peptidyl-prolyl cis-trans isomerase A, N-terminally processed	PPIA	18.012	29	48	155521	208495	313244	61845.7	28384.6	2.27	0.00238	0.0251	1.61	0.0235	0.0596	-0.66	0.363	0.815	303180	317140	368200	79181	376930	612290	135790	9914.4	58396	30448	210470	0	46429	23564	11514	3926.9	56489	6	5	6	6	5	3	3	1	3	4	4	0	3
P07948	Tyrosine-protein kinase Lyn	LYN	58.573	58	49	114832	158107	242165	40425	10971.4	1.53	0.0379	0.138	2.37	0.00245	0.0116	0.84	0.271	0.717	376610	474360	217980	40230	450480	105550	29947	34002	62771	53068	49207	3077	0	16349	12495	0	26013	18	18	15	8	17	9	4	5	7	7	5	1	0
P60174	Triosephosphate isomerase	TPI1	30.791	49	50	81579.1	107249	142769	57520.2	19972.5	0.26	0.545	0.696	1.2	0.00881	0.0313	0.94	0.048	0.375	231850	105330	192390	32963	234350	156710	45789	46065	122910	59398	50725	8503	8448.6	22538	13537	0	55339	8	4	7	4	7	8	5	5	5	5	5	2	2
P84095	Rho-related GTP-binding protein RhoG	RHOG	21.308	104	51	111801	158385	238350	46434.8	0	0.83	0.116	0.264	3.02	5.83e-06	0.000233	2.19	0.000618	0.0684	385530	579170	147550	36212	416390	61399	42198	23289	97063	59833	48702	3286.9	0	0	0	0	0	8	9	4	5	9	7	4	4	4	4	4	1	0
P02748	Complement component C9;Complement component C9a;Complement component C9b	C9	63.173	59	52	153678	208208	301198	78021.6	22806.8	1.69	0.0895	0.222	2.61	0.0119	0.038	0.92	0.379	0.825	222390	72526	860400	204580	110550	479770	158170	15150	238680	103710	32568	0	0	56799	14086	41058	2090.8	12	8	14	10	8	9	10	4	6	7	7	0	1
P23528;Q9Y281	Cofilin-1;Cofilin-2	CFL1;CFL2	18.502	48	53	134791	180538	283539	36336	24998.2	NA	NA	NA	NA	NA	NA	NA	NA	NA	302830	246930	257520	81563	839170	176590	80170	22804	33116	39536	86224	0	0	29443	36843	0	58705	4	2	4	3	4	3	3	2	1	2	3	0	0
P62879	Guanine nucleotide-binding protein G(I)/G(S)/G(T) subunit beta-2	GNB2	37.331	56	54	122154	164000	213224	95085.2	21724.2	2.42	0.00206	0.0235	2.62	0.00106	0.00668	0.19	0.798	0.97	232030	565130	274240	27528	316090	69416	8137.4	101490	295690	46548	19277	12421	0	37362	39067	0	32192	7	6	7	3	7	4	2	1	3	2	1	1	0
P02671	Fibrinogen alpha chain;Fibrinopeptide A;Fibrinogen alpha chain	FGA	94.972	38	55	134190	170435	207191	118976	47203	-0.61	0.492	0.647	0.94	0.29	0.397	1.55	0.113	0.512	143970	40471	21083	292460	513200	352080	87076	164490	160160	205080	47527	17622	36789	63681	64521	21138	49886	14	10	9	15	13	15	9	10	10	14	11	5	8
Q99536	Synaptic vesicle membrane protein VAT-1 homolog	VAT1	41.92	70	56	90300.2	119222	177187	38070.6	20888.4	1.07	0.0952	0.233	3.69	5.1e-06	0.000226	2.62	0.000686	0.0684	238090	397000	185190	26188	257030	73809	63002	41947	49472	44624	44723	9587.2	0	54105	50337	0	0	3	5	4	2	4	3	5	2	5	1	2	1	0
P05107	Integrin beta-2	ITGB2	84.781	61	57	77990.3	104888	141601	53490.6	13435.5	1.31	0.0435	0.145	2.42	0.000693	0.00522	1.11	0.108	0.508	133490	169340	191360	26099	217330	221090	32495	38369	109470	85586	31314	2713.8	302.58	24102	15548	0	27225	18	19	16	12	20	16	10	7	8	7	6	1	3
P01892	HLA class I histocompatibility antigen, A-2 alpha chain	HLA-A	40.921	86	58	137252	192716	298448	44692.3	4139.48	1.43	0.0607	0.172	3.44	9.72e-05	0.00135	2.01	0.017	0.263	453310	227420	40106	27287	782250	269610	289150	52234	122340	14071	33368	1448.5	442.48	1612.2	2733.4	5082.3	10827	7	8	3	7	8	5	7	4	4	2	2	1	1
Q06830	Peroxiredoxin-1	PRDX1	22.11	46	59	87495.4	111251	160889	41758	30482.3	0.24	0.639	0.757	1.17	0.0279	0.067	0.93	0.0956	0.502	139480	208830	104250	18599	375100	204520	75442	22285	96322	24256	45527	20400	49691	26188	40606	2679.6	33247	6	7	5	4	7	8	4	2	3	3	3	2	4
Q9H0U4;Q92928	Ras-related protein Rab-1B;Putative Ras-related protein Rab-1C	RAB1B;RAB1C	22.171	50	60	91311.5	116328	143936	77677.7	31270.9	NA	NA	NA	NA	NA	NA	NA	NA	NA	221600	126020	149970	42777	272240	168120	26826	114730	208810	52932	7481.5	4434.9	6257.3	28994	47276	0	73827	6	6	6	4	5	3	4	6	6	2	1	1	1
Q14344	Guanine nucleotide-binding protein subunit alpha-13	GNA13	44.049	54	61	90791.1	119753	173527	44468.3	21283.1	0.93	0.134	0.289	1.38	0.0306	0.0712	0.45	0.49	0.918	179350	246700	178980	34487	447540	83976	43658	22235	114170	61211	24447	278.58	1463.9	29159	35062	2751.7	37979	8	8	8	5	8	6	5	3	7	5	3	1	3
P23634	Plasma membrane calcium-transporting ATPase 4	ATP2B4	137.92	62	62	77113.9	101392	121047	73874.2	18847.2	0.1	0.89	0.934	1.78	0.0196	0.0526	1.68	0.0384	0.354	99980	189740	113990	9589.5	297650	96967	39412	72366	205550	41142	45600	4713	359.01	23479	32048	1755.9	36594	14	14	10	8	15	12	10	11	13	10	6	2	2
O00299	Chloride intracellular channel protein 1	CLIC1	26.922	47	63	104138	134696	204398	37113.8	30798.8	1.01	0.0686	0.186	1.48	0.0102	0.0334	0.47	0.414	0.87	187510	266560	199240	22607	430220	278930	45718	14834	79011	19109	72615	0	2172.5	27171	44678	6259.5	73713	7	6	6	4	9	8	5	2	3	2	3	0	1
P07357	Complement component C8 alpha chain	C8A	65.163	84	64	150479	205593	301817	70880.4	18205.5	2.27	0.0401	0.144	3.57	0.00243	0.0116	1.3	0.26	0.717	376770	32087	532370	183670	102370	716250	169200	46662	256040	37873	13827	0	0	68611	2160.6	20256	0	10	3	10	6	4	9	7	5	7	3	1	0	0
P00558	Phosphoglycerate kinase 1	PGK1	44.614	55	65	75266.6	96156	129116	50011.6	25131.9	0.67	0.335	0.526	0.52	0.448	0.546	-0.14	0.845	0.97	114620	207310	148660	51596	256640	68057	56931	27293	109540	41025	72200	0	57919	25872	22277	9464.5	10127	8	11	10	8	10	4	7	4	4	3	4	0	4
Q04917	14-3-3 protein eta	YWHAH	28.218	63	66	114287	144245	180683	93230.2	42388.3	-0.43	0.622	0.744	0.85	0.34	0.445	1.28	0.186	0.644	243330	383560	157230	40982	347980	91702	0	61662	216910	64232	118880	4466.8	0	48398	24151	5292.4	134100	7	9	8	7	9	5	0	4	6	4	4	1	0
P01876	Ig alpha-1 chain C region	IGHA1	37.654	93	67	87855.5	121104	178580	40638.6	8058.8	1.4	0.0491	0.153	3.19	0.000101	0.00135	1.79	0.0217	0.263	93950	231510	86704	58643	205230	277240	296780	43577	25191	43348	91077	0	0	17864	0	0	22430	6	6	3	3	5	4	5	4	3	3	2	0	0
Q9H4M9	EH domain-containing protein 1	EHD1	60.626	68	68	119457	164583	263147	26593.2	11153.1	2.66	0.000387	0.00966	2.87	0.000177	0.00202	0.21	0.767	0.97	153040	458040	214830	74822	745600	164580	31120	13709	68063	36794	14400	0	0	8352.4	14639	11447	21327	17	21	17	14	25	19	13	4	9	8	5	0	0
Q15907;P62491	Ras-related protein Rab-11B;Ras-related protein Rab-11A	RAB11B;RAB11A	24.488	87	69	76573.7	105715	153495	38823.5	6633.9	NA	NA	NA	NA	NA	NA	NA	NA	NA	277610	183140	169290	14943	270270	128110	31102	46015	98061	20515	27933	1593.7	0	3535.9	8014.7	2579.9	19039	6	4	5	2	6	6	2	3	3	2	2	1	0
O75131	Copine-3	CPNE3	60.13	73	70	81821.4	110750	162054	38924.2	12393.1	1.24	0.0784	0.207	1.89	0.0102	0.0334	0.65	0.38	0.825	75796	269840	381000	34565	233080	108390	31705	25206	76458	68609	23730	618.11	189.37	9925.4	13822	16847	21182	7	11	12	6	11	7	7	6	7	3	4	1	1
Q9H299	SH3 domain-binding glutamic acid-rich-like protein 3	SH3BGRL3	10.438	116	71	200575	284148	432141	76957.2	0	NA	NA	NA	NA	NA	NA	NA	NA	NA	351060	91261	707980	176300	994390	697670	6323.2	36810	0	94249	220430	33297	0	0	0	0	0	1	2	3	1	3	1	1	1	0	1	1	1	0
P68104;Q5VTE0	Elongation factor 1-alpha 1;Putative elongation factor 1-alpha-like 3	EEF1A1;EEF1A1P5	50.14	52	72	82911.9	105190	146834	46888.6	29443.6	NA	NA	NA	NA	NA	NA	NA	NA	NA	198970	157880	179650	11689	324400	126130	29122	76940	93777	43598	20128	0	33853	38104	15689	11431	48141	7	6	7	6	7	7	5	3	2	4	2	0	5
Q9NUQ9	Protein FAM49B	FAM49B	36.748	60	73	118594	159949	255097	26741.6	19341.6	2.36	0.00649	0.0489	2.21	0.0101	0.0334	-0.15	0.86	0.97	265330	551640	239110	47359	549940	88036	44261	12847	88466	21223	11172	0	765.18	22634	35580	0	37729	7	7	7	5	7	8	4	2	5	3	1	0	1
P63092;Q5JWF2	Guanine nucleotide-binding protein G(s) subunit alpha isoforms short;Guanine nucleotide-binding protein G(s) subunit alpha isoforms XLas	GNAS	45.664	71	74	76715.4	101445	135392	53918.8	17365.1	NA	NA	NA	NA	NA	NA	NA	NA	NA	93284	255540	171210	16893	235910	132590	42315	51145	183750	19409	8893.2	6396.8	0	24263	6505.3	9535.4	46522	4	8	9	4	9	5	5	7	8	5	1	1	0
P02743	Serum amyloid P-component;Serum amyloid P-component(1-203)	APCS	25.387	69	75	83401.6	105150	125815	76218.2	31205.9	-0.39	0.683	0.79	0.33	0.734	0.795	0.72	0.49	0.918	236450	43458	241060	112310	160000	69016	18412	105190	93361	143320	39220	0	0	78333	8887.3	30424	38385	3	1	5	4	4	2	1	3	2	4	1	0	0
P01920	HLA class II histocompatibility antigen, DQ beta 1 chain	HLA-DQB1	29.991	64	76	132305	172397	251749	61302.8	36085.6	0.79	0.46	0.619	0.98	0.359	0.464	0.19	0.866	0.97	528570	334480	136370	1141.1	384210	343400	34073	27360	168270	27054	83830	0	1332.9	75746	19391	0	83958	7	6	4	1	7	6	3	1	2	2	4	0	1
P12109	Collagen alpha-1(VI) chain	COL6A1	108.53	65	77	80121.7	94309.9	87334.6	104075	46070.1	-0.94	0.331	0.523	0.37	0.7	0.784	1.31	0.213	0.686	28810	34700	80688	52598	127250	215990	71306	52226	231420	64286	145280	27165	165.32	103230	53732	19307	53916	5	7	12	8	10	13	8	10	13	10	11	5	1
P20039	HLA class II histocompatibility antigen, DRB1-11 beta chain	HLA-DRB1	30.16	80	78	118601	162781	256774	31190.6	12568.5	NA	NA	NA	NA	NA	NA	NA	NA	NA	559840	623290	125110	9412.9	223790	213480	42495	56686	39476	14171	45620	0	1093.9	15346	37658	8744.8	0	1	2	1	1	2	1	1	1	1	1	1	0	1
P52907	F-actin-capping protein subunit alpha-1	CAPZA1	32.922	107	79	71472	98088.3	141821	36862.2	7592.8	2.66	5.24e-06	0.000523	3.18	3.74e-07	3.03e-05	0.53	0.283	0.74	230050	152310	162250	30697	270200	125760	21482	28935	99179	20627	35570	0	0	0	0	0	37964	5	4	5	4	8	5	2	1	1	1	1	0	0
P50148	Guanine nucleotide-binding protein G(q) subunit alpha	GNAQ	42.142	72	80	76627.6	100397	142614	41293.4	19581.4	0.66	0.288	0.475	1.41	0.0301	0.0708	0.75	0.266	0.717	126580	226740	170210	27119	362720	65592	19335	18490	80223	74824	32930	0	0	13331	27146	20318	37112	7	7	9	6	10	4	4	2	4	6	3	0	0
P62987;P62979;P0CG47;P0CG48	Ubiquitin-60S ribosomal protein L40;Ubiquitin;60S ribosomal protein L40;Ubiquitin-40S ribosomal protein S27a;Ubiquitin;40S ribosomal protein S27a;Polyubiquitin-B;Ubiquitin;Polyubiquitin-C;Ubiquitin	UBA52;RPS27A;UBB;UBC	14.728	79	81	157184	211885	212382	211190	25900.7	NA	NA	NA	NA	NA	NA	NA	NA	NA	117160	541010	64049	56302	580500	28303	99347	228200	633470	194280	0	0	8059.3	73932	47512	0	0	2	2	2	2	2	1	1	1	2	1	0	0	1
P02751	Fibronectin;Anastellin;Ugl-Y1;Ugl-Y2;Ugl-Y3	FN1	262.62	74	82	63650.4	83316	114608	39506.7	16452.9	0.63	0.387	0.565	1.57	0.0385	0.0834	0.94	0.234	0.698	77220	97872	61258	121990	173450	184310	86159	26150	104260	28619	29395	9109.3	890.38	29367	18156	20148	13703	28	22	23	26	28	22	23	15	19	15	14	7	6
P04075	Fructose-bisphosphate aldolase A	ALDOA	39.42	89	83	70167.6	93803.2	128551	45156.4	13442.4	0.58	0.459	0.619	1.52	0.0599	0.115	0.95	0.267	0.717	213730	218270	107930	13575	211920	108910	25521	15333	101760	39537	69152	0	0	6322.1	15746	0	45144	10	9	7	4	7	8	4	3	5	5	6	0	0
P54709	Sodium/potassium-transporting ATPase subunit beta-3	ATP1B3	31.512	75	84	78158.5	101501	137392	51255.4	22135.4	1.63	0.0335	0.131	1.78	0.0215	0.0558	0.15	0.849	0.97	149970	161870	135410	31128	368230	81354	33779	51703	162060	9517.8	32996	0	0	46603	43128	2845	18101	4	5	5	6	8	5	4	4	5	1	3	0	0
P08754	Guanine nucleotide-binding protein G(k) subunit alpha	GNAI3	40.532	83	85	62994.4	84308.7	115892	40091.6	11840.2	0.87	0.116	0.264	1.99	0.00114	0.00702	1.12	0.0638	0.423	228740	75788	164150	32756	142820	135460	31532	28611	106540	44496	19680	1130.9	465.85	24837	16231	0	17667	5	3	4	4	4	4	4	3	4	4	3	1	1
P09211	Glutathione S-transferase P	GSTP1	23.356	78	86	125434	171972	262569	45137.2	13740.8	0.83	0.288	0.475	2.59	0.00271	0.0124	1.75	0.045	0.374	363270	415450	202140	4919.4	672120	159520	20561	3642.8	117110	61249	43684	0	1505.2	15622	14470	0	37107	8	7	6	1	9	6	3	1	4	3	2	0	1
P00338	L-lactate dehydrogenase A chain	LDHA	36.688	57	87	77344.8	87306.6	102868	65520.8	53436.3	1.29	0.0468	0.148	-0.22	0.718	0.79	-1.51	0.0321	0.321	66268	98403	158270	5330.7	209060	154330	28414	37314	153660	28079	101540	7010.9	64478	60946	41648	5961.5	94148	5	4	6	2	6	7	4	1	6	5	5	1	7
P52566	Rho GDP-dissociation inhibitor 2	ARHGDIB	22.988	113	88	136992	192633	306069	33822.9	3454.2	1.62	0.012	0.0705	3.37	1.07e-05	0.000284	1.75	0.0121	0.229	104360	1182100	71483	30742	487330	257880	8585.3	22851	45605	84637	14740	1281.5	0	0	17271	0	0	4	7	3	4	6	3	3	2	2	3	1	1	0
P08962	CD63 antigen	CD63	25.636	114	89	101293	134410	155141	105386	21812	NA	NA	NA	NA	NA	NA	NA	NA	NA	140660	210610	213180	0	141000	248530	132010	33890	76208	240730	176100	0	0	0	0	0	109060	1	1	2	0	3	2	1	1	2	1	1	0	0
P37802	Transgelin-2	TAGLN2	22.391	85	90	79369.5	109806	168796	27220.4	6321.96	1.24	0.0327	0.13	2.17	0.000627	0.00496	0.93	0.126	0.548	133230	187430	266690	16087	360130	166540	51463	7990.8	41612	10579	70652	5268.2	3288.6	3686.4	6953.7	6909.1	10772	8	7	6	4	8	6	5	3	4	2	4	2	1
B0I1T2	Unconventional myosin-Ig;Minor histocompatibility antigen HA-2	MYO1G	116.44	80	91	64870.5	85316.5	118668	38623.8	15800	1.05	0.0634	0.177	1.43	0.0145	0.0428	0.38	0.522	0.937	191060	193450	155030	8586.5	157920	107300	17333	28321	80560	53274	29931	1032.8	1874.7	14842	23439	2576.4	36268	15	16	16	7	13	11	10	10	12	10	9	2	4
P12110	Collagen alpha-2(VI) chain	COL6A2	108.58	87	92	55126.5	70390.6	62641.1	81239.8	18492.7	-0.72	0.358	0.538	1.3	0.103	0.175	2.02	0.023	0.265	61402	45846	47170	29086	99504	118460	37020	42807	204260	64500	62483	32149	3175.4	23582	26678	1283.2	37745	8	7	11	11	15	11	9	10	13	13	10	5	2
P27105	Erythrocyte band 7 integral membrane protein	STOM	31.73	95	93	81317.6	112424	177278	21627	6662.96	1.4	0.0148	0.079	2.7	4.48e-05	0.000745	1.29	0.034	0.33	133390	272920	260260	23011	424530	91248	35590	24162	40175	36770	7028.2	0	1329.9	15803	1494.9	6399.2	8287.8	9	8	9	4	11	5	4	3	3	3	2	0	1
P26447	Protein S100-A4	S100A4	11.728	111	94	69972.9	98254.5	118713	69612.6	2097.11	-0.52	0.437	0.61	0.58	0.39	0.492	1.1	0.137	0.568	90784	167910	153730	33855	235230	107700	41782	25292	116370	0	188850	17551	551.94	3251.1	6682.5	0	0	1	2	2	2	2	1	1	2	2	0	2	1	1
P62330	ADP-ribosylation factor 6	ARF6	20.082	66	95	87951.1	111592	146239	63086.6	31211.8	0.75	0.243	0.424	0.55	0.389	0.492	-0.2	0.768	0.97	304070	63839	203820	7871.8	160800	220920	62355	66499	142860	93637	0	12437	3723	13701	38599	26858	73178	5	2	4	1	3	2	3	2	3	3	0	1	2
P07358	Complement component C8 beta chain	C8B	67.046	96	96	149814	201156	317171	38733.8	26594.3	2.04	0.0813	0.212	3.16	0.00985	0.0333	1.12	0.363	0.815	585260	36443	310600	151470	38227	903160	195040	20042	106270	56977	10380	0	0	105380	19849	7742.3	0	13	6	13	8	5	11	10	6	5	6	1	0	0
P62328	Thymosin beta-4;Hematopoietic system regulatory peptide	TMSB4X	5.0526	121	97	229080	324530	478323	109220	0	NA	NA	NA	NA	NA	NA	NA	NA	NA	174680	346570	284450	719250	937480	464700	421130	0	0	80582	465520	0	0	0	0	0	0	2	2	1	2	3	1	1	0	0	1	1	0	0
P18669	Phosphoglycerate mutase 1	PGAM1	28.804	77	98	68763.9	86228.3	129044	26287	26849.4	0.42	0.441	0.611	0.55	0.317	0.421	0.13	0.827	0.97	134550	137520	136620	20158	315720	122780	35957	9777.2	59892	20352	41414	0	0	27651	24240	56788	25568	4	4	5	4	6	6	4	2	4	4	5	0	0
P0DP25;P0DP24;P0DP23	Calmodulin-3	CALM3	16.837	110	99	80912.3	109807	160576	38731.7	11564	NA	NA	NA	NA	NA	NA	NA	NA	NA	48155	235970	149280	45320	405920	166910	72475	8266.6	13225	32197	139970	0	51986	0	5833.8	0	0	1	4	3	1	4	1	1	1	1	2	2	0	1
Q08380	Galectin-3-binding protein	LGALS3BP	65.33	98	100	117008	156871	226968	58734.9	21336.2	1.2	0.124	0.273	2.7	0.00159	0.00847	1.51	0.0763	0.455	29177	35123	706530	10229	458080	278880	70755	7971.3	78610	44243	162850	0	2361.9	25185	79134	0	0	6	7	8	6	10	8	6	4	8	5	6	0	1
P50552	Vasodilator-stimulated phosphoprotein	VASP	39.829	129	101	73797.8	103966	160959	24175.9	1394.52	0.27	0.775	0.845	1.92	0.0523	0.104	1.65	0.117	0.517	97627	369640	132300	55110	409110	40581	22343	8472.4	29153	34907	48347	0	0	0	0	0	6972.6	5	9	5	4	9	1	1	1	1	2	2	0	0
Q9H223	EH domain-containing protein 4	EHD4	61.174	91	102	74761.1	95437.9	134817	40306.7	25136.8	1.72	0.0444	0.145	1.04	0.211	0.307	-0.68	0.442	0.881	295910	155370	122540	5663.2	203220	121450	39568	28173	136250	31166	5944.7	0	0	9994.9	34502	9222	71965	13	12	14	6	14	13	6	6	9	4	2	0	0
P30086	Phosphatidylethanolamine-binding protein 1;Hippocampal cholinergic neurostimulating peptide	PEBP1	21.057	94	103	50079.8	66297	91826.3	30555.9	11158.4	-0.45	0.412	0.59	0.21	0.703	0.786	0.65	0.27	0.717	96877	125450	58661	14544	224020	99583	23649	14588	49695	28790	55858	3848.6	9754.8	5491.3	13505	4648	22393	5	4	2	3	4	3	1	2	3	3	3	1	1
P02647	Apolipoprotein A-I;Proapolipoprotein A-I;Truncated apolipoprotein A-I	APOA1	30.777	100	104	55431.4	69992.1	82847.1	51995.1	20485.6	-0.03	0.969	0.975	0.73	0.264	0.367	0.75	0.284	0.74	77880	152750	69648	14817	166240	79900	18695	5383.1	134830	66724	50164	2874.6	0	11714	66809	0	23905	7	5	5	4	6	6	3	2	4	3	3	1	0
P01116	GTPase KRas;GTPase KRas, N-terminally processed	KRAS	21.656	126	105	60641.9	83707.9	122180	29847.4	5283.4	1.26	0.0188	0.0936	2.08	0.000395	0.00384	0.82	0.141	0.58	165020	116620	211300	4864.7	244640	78846	33967	11707	57062	41300	39168	0	0	0	0	0	26417	5	6	4	3	5	4	5	1	3	4	2	0	0
O00161	Synaptosomal-associated protein 23	SNAP23	23.354	101	106	85947.4	117302	183214	25024	10696.8	1.55	0.0189	0.0936	1.92	0.00492	0.0197	0.36	0.587	0.948	91250	483070	182520	13806	442370	53207	16278	16764	50132	49597	8626.9	0	598.35	10347	5033.7	0	37505	9	14	10	5	12	6	3	3	4	4	3	0	1
P20073	Annexin A7	ANXA7	52.739	90	107	62288.3	80312.4	102566	49157	19030.7	0.2	0.741	0.821	0.67	0.278	0.383	0.47	0.479	0.911	87982	140250	150140	3289.3	235810	79944	20548	46647	140890	39633	18615	0	3031.9	27517	19012	3195.6	42397	7	8	9	2	10	7	5	6	7	4	3	0	3
P13796	Plastin-2	LCP1	70.288	109	108	84031.8	116864	190623	13602.3	5234.38	2.62	0.0013	0.0173	2.95	0.000426	0.00387	0.33	0.671	0.958	228570	376490	147790	29003	365640	160050	26815	4937.5	35886	17850	9337.8	0	0	4087.7	5549.2	0	16535	14	18	12	11	17	12	11	4	7	5	3	0	0
Q99880;Q99879;Q99877;Q93079;Q5QNW6;P62807;P58876;P57053;O60814	Histone H2B type 1-L;Histone H2B type 1-M;Histone H2B type 1-N;Histone H2B type 1-H;Histone H2B type 2-F;Histone H2B type 1-C/E/F/G/I;Histone H2B type 1-D;Histone H2B type F-S;Histone H2B type 1-K	HIST1H2BL;HIST1H2BM;HIST1H2BN;HIST1H2BH;HIST2H2BF;HIST1H2BC;HIST1H2BD;H2BFS;HIST1H2BK	13.952	76	109	246479	329101	530894	46590.6	48187.2	NA	NA	NA	NA	NA	NA	NA	NA	NA	172720	141060	98268	204340	1759000	1113400	227470	0	0	142300	90653	0	78416	31945	89003	41572	0	4	3	2	4	4	5	4	0	0	3	3	0	1
P62258	14-3-3 protein epsilon	YWHAE	29.174	82	110	78675.1	91240.8	114226	59061.8	48517.6	-0.49	0.495	0.648	-0.13	0.85	0.886	0.35	0.646	0.958	193270	156410	119830	0	216410	95892	17768	65485	150990	39030	39804	0	5232.8	63404	49819	22572	101560	7	4	3	0	8	4	2	4	6	3	4	0	3
P06744	Glucose-6-phosphate isomerase	GPI	63.146	102	111	52993.4	70649.7	98587.7	31536.6	10618.3	1.04	0.0715	0.192	1.16	0.0461	0.0948	0.12	0.84	0.97	93692	148150	115040	20841	219960	86543	5887.9	11881	89906	30537	25359	0	3183.6	14231	8907.8	0	26769	9	10	9	5	11	7	4	4	6	5	3	0	2
Q86UX7	Fermitin family homolog 3	FERMT3	75.952	119	112	47774	65825.2	97415.9	21598.2	4451.19	1.27	0.0529	0.159	1.68	0.0132	0.0404	0.41	0.551	0.948	134590	126700	110140	30177	195970	49736	34598	24472	53292	19922	10305	0	185.93	7860.4	1264.4	7593.4	5351.8	15	14	10	8	15	7	6	6	7	6	3	1	1
P15311	Ezrin	EZR	69.412	99	113	65326.1	86000.6	124812	31665	15707.2	0.75	0.319	0.51	1.48	0.0584	0.113	0.72	0.375	0.825	120050	140370	190010	2511.4	275260	100750	44731	29352	103940	9762.1	15271	0	0	24668	18573	6996.8	28298	9	10	11	3	12	6	8	5	5	2	3	0	1
P63000;P60763	Ras-related C3 botulinum toxin substrate 1;Ras-related C3 botulinum toxin substrate 3	RAC1;RAC3	21.45	132	114	114782	146758	100788	211118	38039.2	NA	NA	NA	NA	NA	NA	NA	NA	NA	50272	50432	43550	0	23529	370540	167190	276780	317190	184140	259500	17979	1186.1	0	177170	0	11840	1	2	1	0	1	1	1	3	2	2	2	1	1
P68371;P04350	Tubulin beta-4B chain;Tubulin beta-4A chain	TUBB4B;TUBB4A	49.83	97	115	49210.5	62066	91204.9	21271.6	18357.2	NA	NA	NA	NA	NA	NA	NA	NA	NA	157300	101840	88538	13301	193700	64862	18893	18323	43052	21299	23684	0	11804	26716	16372	0	36894	11	8	9	4	10	6	4	4	3	4	3	0	3
P11169;Q8TDB8	Solute carrier family 2, facilitated glucose transporter member 3;Solute carrier family 2, facilitated glucose transporter member 14	SLC2A3;SLC2A14	53.924	123	116	62062.3	84511.2	133260	16263.4	8185	NA	NA	NA	NA	NA	NA	NA	NA	NA	56510	227490	30141	101200	225370	204020	88086	21216	33876	10574	15651	0	0	18410	0	0	22515	4	6	2	3	5	3	1	1	1	2	1	0	0
P12111	Collagen alpha-3(VI) chain	COL6A3	343.67	122	117	46577.7	59680.5	65665.6	51301.5	15130.7	-0.09	0.926	0.953	0.89	0.369	0.474	0.98	0.359	0.815	44773	14857	47493	33633	93048	178770	47085	26268	162150	21908	44982	1199.6	153.79	42726	24846	2636.2	5291.4	14	9	17	13	15	24	12	13	20	10	17	4	2
P51148;P20339	Ras-related protein Rab-5C;Ras-related protein Rab-5A	RAB5C;RAB5A	23.482	106	118	49869.6	63801.8	74103.6	49379.3	16432.2	NA	NA	NA	NA	NA	NA	NA	NA	NA	79456	149940	102780	3201.4	112560	48403	22385	57192	123010	60794	5900.3	0	2121	16556	16548	19809	27127	3	5	4	1	4	1	3	4	4	5	1	0	1
P47756	F-actin-capping protein subunit beta	CAPZB	31.35	105	119	76068.6	98283	129907	54009.6	22753.8	0.86	0.288	0.475	2.06	0.0158	0.0456	1.2	0.171	0.632	261050	102920	256140	21638	9658.5	202390	55552	54159	165010	50879	0	0	0	20130	32662	13416	47561	8	5	5	4	2	3	3	2	3	2	0	0	0
P30740	Leukocyte elastase inhibitor	SERPINB1	42.741	120	120	62000	85645	130574	22744.3	5252.1	1.37	0.0328	0.13	1.98	0.00334	0.0145	0.61	0.356	0.815	92026	272110	73984	37645	359170	55970	23113	5700.3	26750	77820	3451.2	0	1040.2	7559.7	7354.6	0	10306	8	9	5	6	11	4	5	2	5	7	1	0	1
P60660	Myosin light polypeptide 6	MYL6	16.93	102	121	64065.5	63510.1	95759.1	18361.4	65398.7	0.91	0.184	0.349	1.73	0.0158	0.0456	0.83	0.261	0.717	85418	195690	138280	9716	73061	139890	28259	5539.1	10290	35777	35419	4781.8	197700	45896	3265.3	0	80132	5	2	3	1	3	3	2	1	1	3	2	1	1
P61158	Actin-related protein 3	ACTR3	47.371	135	122	50016.3	68842.3	99057.3	26541.2	4834.04	1.08	0.0998	0.241	2.51	0.000634	0.00496	1.43	0.0471	0.375	140680	190500	92724	8293.4	163920	88558	8725.8	4594.8	78382	33588	16141	0	279.48	0	3281.8	5111.9	15497	7	6	6	2	7	6	2	1	5	4	3	0	1
P04792	Heat shock protein beta-1	HSPB1	22.782	115	123	50922.7	67220	98868.3	22912.3	11809.1	1.51	0.0414	0.144	1.19	0.102	0.174	-0.32	0.675	0.958	135180	67043	140770	9798.3	259490	45595	34202	6411.2	64765	8609.5	34776	0	0	17707	4196.3	10257	26885	5	3	5	1	4	2	2	1	2	1	1	0	0
P61160	Actin-related protein 2	ACTR2	44.76	125	124	38813.8	51944.5	76156.7	18047.4	7300.07	0.26	0.551	0.697	0.8	0.081	0.146	0.53	0.269	0.717	98607	112290	60541	19838	142350	85763	13708	7906.9	33397	26853	22080	0	2833.9	10852	774.65	3573.8	18466	6	6	4	3	7	4	3	3	4	4	4	0	2
Q96S97	Myeloid-associated differentiation marker	MYADM	35.273	112	125	60472.3	72769	85722.7	54633.8	30960.4	NA	NA	NA	NA	NA	NA	NA	NA	NA	38535	124080	34012	35802	134010	112930	120690	0	196730	51531	24908	0	0	45338	19932	0	89532	2	2	2	2	1	1	3	0	2	2	1	0	0
Q53TN4	Cytochrome b reductase 1	CYBRD1	31.641	118	126	67482.2	88352.3	113809	52713	17393.8	NA	NA	NA	NA	NA	NA	NA	NA	NA	64151	171550	23902	12248	431190	73962	19660	30647	173390	0	59528	0	0	10673	30440	0	45856	3	3	2	2	3	2	2	2	3	1	3	0	0
P08238	Heat shock protein HSP 90-beta	HSP90AB1	83.263	108	127	40479.1	50116.1	70697.4	21302.3	17350.4	0.27	0.7	0.801	0.93	0.201	0.295	0.65	0.399	0.852	132230	49110	65389	12924	100320	116400	18509	23030	19288	13307	48782	2104.3	16333	31332	8979.9	15144	14963	7	9	7	5	9	9	6	4	2	4	5	1	2
Q9Y490	Talin-1	TLN1	269.76	137	128	42757.3	58709.5	89450.5	15672.2	4472.14	1.86	0.0148	0.079	3.17	0.000178	0.00202	1.31	0.097	0.503	79517	144310	109420	16775	213210	53704	9217.3	7864.4	37213	13625	18593	1065.4	158.99	2727.9	2878.8	0	16595	39	41	39	27	50	31	15	11	21	16	12	3	2
P00734	Prothrombin;Activation peptide fragment 1;Activation peptide fragment 2;Thrombin light chain;Thrombin heavy chain	F2	70.036	133	129	85786.4	120104	190410	21674.5	3424.86	2.45	0.00559	0.0429	2.93	0.00133	0.00771	0.48	0.579	0.948	54630	390460	116630	48318	624070	74205	24559	0	9637.5	81941	16794	0	0	9613.5	3471.2	0	4039.6	10	16	9	8	20	10	8	0	1	7	3	0	0
P61769	Beta-2-microglobulin;Beta-2-microglobulin form pI 5.3	B2M	13.714	117	130	208188	290520	485785	17150.2	10590.6	NA	NA	NA	NA	NA	NA	NA	NA	NA	1002300	203480	862420	55193	691770	284120	301210	0	85751	0	0	0	0	23256	29697	0	0	2	1	2	1	1	3	2	0	1	0	0	0	0
P11166	Solute carrier family 2, facilitated glucose transporter member 1	SLC2A1	54.083	129	131	39754.1	51573.5	64491.9	33487.8	11387.6	-0.13	0.858	0.908	0.46	0.51	0.607	0.59	0.44	0.881	35814	36022	138070	11356	178970	23715	27496	22452	90659	24993	29335	0	0	16195	28308	4179.8	8255.4	1	2	3	2	3	2	2	1	2	1	2	0	0
P11234	Ras-related protein Ral-B	RALB	23.408	139	132	45966.5	62856.7	91324.2	23002.3	5430.12	1.27	0.0137	0.0748	1.29	0.0129	0.0398	0.01	0.98	0.994	62032	123950	68956	7531.2	285330	63385	28085	5111.4	76958	14653	18289	0	0	9149.2	0	2784.4	15217	2	2	2	1	3	2	2	1	3	1	2	0	0
P61981	14-3-3 protein gamma;14-3-3 protein gamma, N-terminally processed	YWHAG	28.302	124	133	41240	52643.8	65120.5	35176.5	13870.8	-0.47	0.6	0.736	-0.37	0.681	0.768	0.1	0.916	0.979	60241	118630	102290	8361.5	59191	73081	34049	33366	1898	57408	76362	6848.7	580.18	17082	13687	0	38005	1	3	3	1	1	4	2	2	1	3	3	1	1
P21589	5-nucleotidase	NT5E	63.367	131	134	47072.2	55347.8	39340.4	77758.2	27210.9	-0.53	0.481	0.639	0.75	0.32	0.423	1.28	0.123	0.539	44506	10650	72341	8168.9	90184	11528	38005	92661	187390	47840	48121	12779	0	21393	47601	1404.3	65656	7	4	6	3	9	5	4	6	6	7	4	2	0
Q9H0Q0	Protein FAM49A	FAM49A	37.312	134	135	42455.8	55012.8	54484.8	55752	12319	-0.57	0.458	0.619	0.5	0.522	0.618	1.07	0.207	0.681	80030	34486	75471	1779.6	117090	49399	23138	61191	172860	31486	13223	0	0	16315	7861.5	2772.3	34646	4	3	4	1	4	3	3	4	4	4	1	0	0
P06702	Protein S100-A9	S100A9	13.242	157	136	70993.4	99286.7	131755	53830.4	3089.6	1.74	0.00898	0.0568	1.6	0.0153	0.045	-0.14	0.827	0.97	0	330650	84086	58415	235090	183370	30677	36966	0	13597	195800	22789	0	15448	0	0	0	2	6	5	5	6	5	6	1	1	1	1	1	0
P11279	Lysosome-associated membrane glycoprotein 1	LAMP1	44.882	136	137	48906	63185.8	43040.3	91389.6	14634.5	-2.19	0.012	0.0705	0.03	0.967	0.979	2.23	0.0173	0.263	86719	25890	95008	0	44264	32845	16556	36925	141920	140660	118230	19213	2399.5	27326	31290	0	12157	2	1	3	0	2	2	2	1	2	2	2	2	2
P59666;P59665	Neutrophil defensin 3;HP 3-56;Neutrophil defensin 2;Neutrophil defensin 1;HP 1-56;Neutrophil defensin 2	DEFA3;DEFA1	10.245	140	138	262011	368512	513064	166139	6409.08	NA	NA	NA	NA	NA	NA	NA	NA	NA	130540	0	1656000	476410	153590	424340	750570	0	61896	755970	0	12827	0	5519.3	7799.1	18727	0	1	0	2	2	1	1	1	0	1	2	0	1	0
Q03169	Tumor necrosis factor alpha-induced protein 2	TNFAIP2	72.66	146	139	36235.7	49605	73144.6	16649.7	4149.28	1.31	0.0441	0.145	2.31	0.00112	0.00699	0.99	0.148	0.592	97165	91569	77942	7218	183990	31316	22812	11930	44537	21206	5575.6	0	0	6636.9	3730.5	0	10379	11	9	11	8	13	9	7	3	5	5	2	0	0
Q9Y696	Chloride intracellular channel protein 4	CLIC4	28.772	150	140	40820.1	53670	62138.9	41813.5	9980.4	0.47	0.445	0.611	1.3	0.0432	0.0919	0.83	0.218	0.69	65188	24330	50858	7596.9	217730	66113	3156.4	16257	126830	19947	40393	5640.6	0	0	10816	14143	24943	6	4	4	2	7	5	3	2	6	2	3	2	0
Q8WWI5	Choline transporter-like protein 1	SLC44A1	73.301	163	141	26397.9	36303.2	41531.1	28984.2	2625.2	-0.23	0.707	0.801	1.63	0.0141	0.0423	1.86	0.00996	0.221	51840	47785	53630	7803.9	57359	55846	16454	17172	63032	39043	22130	3543.9	132.06	4757.2	7954.5	0	282.22	4	5	3	1	3	2	2	2	2	2	2	1	1
P04004	Vitronectin;Vitronectin V65 subunit;Vitronectin V10 subunit;Somatomedin-B	VTN	54.305	127	142	48463.7	58110.7	64203.3	49581	25310.8	-0.35	0.682	0.79	-0.25	0.766	0.824	0.1	0.917	0.979	67901	0	109250	89948	140010	21752	20562	24059	136720	69114	18012	0	3643.5	57215	27779	1673.5	36243	3	0	3	3	3	2	2	2	5	5	3	0	2
Q9H3M7	Thioredoxin-interacting protein	TXNIP	43.661	173	143	43256.9	61280.6	97554.1	10497.6	0	2.88	1.14e-05	0.000761	2.97	7.75e-06	0.000264	0.09	0.878	0.97	112850	186110	101120	15747	196980	45950	24122	9325.8	22957	20205	0	0	0	0	0	0	0	8	8	7	6	7	6	5	1	1	1	0	0	0
Q12846	Syntaxin-4	STX4	34.18	168	144	44234.8	62131.8	89828	23357.2	1281.86	0.21	0.725	0.815	1.81	0.00588	0.023	1.6	0.0205	0.263	61362	184670	128750	0	193880	46690	13444	11084	32711	27617	45374	0	0	1993.8	4415.5	0	0	6	6	7	0	5	4	3	2	3	3	3	0	0
P12429	Annexin A3	ANXA3	36.375	161	145	140502	199045	337547	5140.86	0	3.37	0.000195	0.00551	4.55	4.78e-06	0.000226	1.18	0.16	0.627	87681	489460	771100	85390	665150	191680	72370	0	0	25593	111.28	0	0	0	0	0	0	11	14	13	9	9	11	6	0	0	5	1	0	0
P05109	Protein S100-A8;Protein S100-A8, N-terminally processed	S100A8	10.834	164	146	102989	145901	238292	16552.7	0	1.4	0.129	0.284	2.27	0.0185	0.0512	0.86	0.378	0.825	57809	526580	265120	77065	378430	353060	9980.8	1071.4	0	72989	0	8703.3	0	0	0	0	0	2	6	5	3	5	5	1	1	0	2	0	1	0
P05164	Myeloperoxidase;Myeloperoxidase;89 kDa myeloperoxidase;84 kDa myeloperoxidase;Myeloperoxidase light chain;Myeloperoxidase heavy chain	MPO	83.868	171	147	105706	149750	241534	21252.3	0	3.13	0.0023	0.0251	4.33	9.78e-05	0.00135	1.19	0.237	0.701	10347	118240	669080	31949	305410	438620	117090	499.56	18111	87048	602.98	0	0	0	0	0	0	8	16	26	13	24	21	14	2	4	11	2	0	0
Q8TD55	Pleckstrin homology domain-containing family O member 2	PLEKHO2	53.349	166	148	47650.4	67170.4	107263	11040.9	802.52	1.23	0.0298	0.123	2.5	0.000101	0.00135	1.28	0.0352	0.334	66345	275130	124890	18363	213680	46478	5954.8	5883.7	31566	11934	5820.6	0	0	1779.3	2233.3	0	0	8	11	10	6	9	8	2	2	3	3	3	0	0
P29972	Aquaporin-1	AQP1	28.526	170	149	75391.2	104847	128894	71180.6	4697.8	NA	NA	NA	NA	NA	NA	NA	NA	NA	110810	71056	1501.6	78430	371670	261060	7730.7	210450	127650	17803	0	0	0	0	0	0	23489	2	1	2	1	2	1	1	2	3	1	0	0	0
Q7L576	Cytoplasmic FMR1-interacting protein 1	CYFIP1	145.18	141	150	32094.5	41811.5	60073.1	16245.4	8773.52	0.86	0.18	0.346	1.25	0.0568	0.111	0.39	0.567	0.948	93007	94066	79069	8822.5	99193	34905	11449	14798	45007	11079	10343	0	750.3	12976	4840.4	202.9	25098	14	15	14	6	12	8	9	6	9	7	7	0	2
P01009	Alpha-1-antitrypsin;Short peptide from AAT	SERPINA1	46.736	156	151	29951.5	40640.2	52346.2	24251.7	4298.78	1.1	0.0321	0.129	2.13	0.000216	0.00239	1.03	0.0593	0.423	39613	96159	52561	7276.6	130620	19405	20789	4532.8	48892	21282	43500	3051.9	10730	6505.7	4258.2	0	0	7	6	7	2	8	4	4	2	2	1	3	1	1
P06312	Ig kappa chain V-IV region	IGKV4-1	13.38	148	152	80036.4	109249	172800	20277.4	9926.82	0.36	0.604	0.737	0.25	0.72	0.79	-0.11	0.881	0.971	48667	89031	366220	0	258460	161010	286210	0	16334	37379	47674	0	0	0	14052	27070	8512.1	2	2	3	0	2	4	2	0	1	1	2	0	0
P46940	Ras GTPase-activating-like protein IQGAP1	IQGAP1	189.25	151	153	30169	39849.8	53403.8	20874.2	6935	0.67	0.374	0.556	1.64	0.0364	0.0802	0.97	0.234	0.698	78416	97253	49803	6836.4	79538	50329	11651	15020	60000	10275	19076	0	265.21	5684.8	7779.8	241.21	20704	28	27	19	11	25	18	13	13	16	8	8	0	2
P01624;A0A087WSY6;A0A0C4DH55	Ig kappa chain V-III region POM	IGKV3D-15;IGKV3D-7	12.496	188	154	163167	231153	321059	105284	0	NA	NA	NA	NA	NA	NA	NA	NA	NA	0	64545	750240	0	146960	1182500	103170	0	203860	150760	171800	0	0	0	0	0	0	0	2	2	0	2	2	1	0	2	1	2	0	0
Q92839	Hyaluronan synthase 1	HAS1	64.831	138	155	40063	49968.4	62944.9	31801.2	16290.2	-0.41	0.598	0.736	-0.02	0.978	0.981	0.39	0.644	0.958	50461	24144	113180	936.57	172330	26859	52704	27124	99124	18415	11497	2846.1	0	30895	12048	21554	16954	9	7	10	2	10	6	5	4	7	3	4	2	0
O00186	Syntaxin-binding protein 3	STXBP3	67.764	149	156	29511	38407.4	56286.9	13376.2	8159.74	2.03	0.0043	0.0373	1.36	0.0448	0.0928	-0.68	0.337	0.804	77298	82500	69031	7064.1	96529	42384	19202	12079	26404	17279	11119	0	0	12324	2098.2	4591.5	21785	10	10	7	5	9	6	5	1	2	2	1	0	0
Q99829	Copine-1	CPNE1	59.058	153	157	42847.9	58309.8	92810.3	10009.2	5739.38	0.56	0.445	0.611	1.02	0.17	0.259	0.46	0.558	0.948	69930	153980	131430	9322	226350	49331	9328.9	9673.7	18090	20179	2103.2	0	0	1881.9	11422	0	15393	5	7	6	3	7	4	2	3	2	3	1	0	0
P61225;P10114	Ras-related protein Rap-2b;Ras-related protein Rap-2a	RAP2B;RAP2A	20.504	177	158	50469.1	71497.9	117821	6646.06	0	NA	NA	NA	NA	NA	NA	NA	NA	NA	155080	249180	127670	14662	197920	69210	11023	8488.8	17220	0	7521.5	0	0	0	0	0	0	6	7	4	3	5	2	1	1	1	0	1	0	0
P05413	Fatty acid-binding protein, heart	FABP3	14.858	143	159	31342.8	39075.7	39959.3	37838.7	12784.1	-0.29	0.627	0.747	0.4	0.512	0.607	0.69	0.294	0.749	19658	53347	39137	2871.8	108830	22412	33459	22727	102540	17032	41370	5524.3	1518.5	4140.5	16769	6188.3	35304	2	3	3	1	3	2	3	2	3	2	1	1	1
P08311	Cathepsin G	CTSG	28.837	174	160	69617.8	98625.2	162760	8837.19	0	3.23	5.46e-07	0.000109	3.08	1.11e-06	7.41e-05	-0.15	0.766	0.97	134350	190320	226170	18477	342310	126530	101160	0	1016.8	42904	0	265.15	0	0	0	0	0	3	4	2	3	6	3	4	0	1	3	0	1	0
P43353	Aldehyde dehydrogenase family 3 member B1	ALDH3B1	51.839	165	161	28284.6	37958.2	49917.1	21215.8	5067.78	0.48	0.412	0.59	1.53	0.0135	0.0411	1.06	0.1	0.503	50962	85311	58002	6818.3	124390	17237	6699.6	22490	46113	19464	18012	0	676.92	10470	0	0	14192	3	3	3	3	5	2	1	2	2	1	2	0	1
P21926	CD9 antigen	CD9	25.416	142	162	112962	126645	84250.3	185998	80121.3	-1.96	0.0353	0.133	-0.37	0.677	0.765	1.59	0.106	0.508	166370	0	306250	0	14443	98855	3834.3	21423	457360	193040	172640	85527	5975.5	58257	11420	295360	29594	2	0	2	0	1	1	1	1	2	2	2	2	1
P61006	Ras-related protein Rab-8A	RAB8A	23.668	158	163	39403.3	52110.8	75672.9	19123.8	8905.38	0.66	0.328	0.521	1.67	0.0188	0.0513	1.01	0.168	0.632	102550	131920	91137	21625	127240	51180	4058.4	28192	9086.1	58341	0	0	0	11137	3786.9	29603	0	4	4	3	4	4	4	1	2	1	2	0	0	0
P10909	Clusterin;Clusterin beta chain;Clusterin alpha chain	CLU	52.494	152	164	38020.5	46951.7	63827.5	23325.5	16585.6	-0.96	0.173	0.338	-0.12	0.863	0.894	0.84	0.265	0.717	25776	38308	4962.9	9336.7	277970	74652	15787	11210	35641	34096	27798	7882.3	1468.8	5157.3	47879	0	28423	3	5	1	3	7	5	1	3	3	3	4	2	2
Q00013	55 kDa erythrocyte membrane protein	MPP1	52.296	159	165	43187.9	58905.4	95796.7	7257.7	5465.9	0.69	0.257	0.44	1.6	0.0127	0.0397	0.91	0.165	0.632	197420	163020	117110	4871.2	132990	45292	9873.5	11926	8517.7	6633.7	5239.5	3971.6	0	6379.3	2127.2	0	18823	11	9	8	3	9	6	3	2	2	2	2	3	0
O43866	CD5 antigen-like	CD5L	38.087	195	166	42829.5	60675.1	80209.2	33327.4	0	1.15	0.137	0.29	2.71	0.00145	0.00802	1.56	0.0643	0.423	7750.7	11137	169740	16901	77180	62516	216240	2080	79424	37102	48031	0	0	0	0	0	0	2	3	6	3	5	5	8	1	3	3	2	0	0
P00568	Adenylate kinase isoenzyme 1	AK1	21.635	145	167	55047.6	74665.9	119340	12122.3	7963.52	1.56	0.02	0.0971	1.99	0.00415	0.0172	0.43	0.527	0.937	19838	52195	70894	23903	364460	213360	90730	8995.9	47046	4569.4	0	0	0	4150.8	6604.7	8330.1	20732	3	4	5	5	8	8	6	1	2	1	0	0	0
P0DMV9;P0DMV8	Heat shock 70 kDa protein 1B;Heat shock 70 kDa protein 1A	HSPA1B;HSPA1A	70.051	154	168	45048.1	61518.1	98844.7	9260.78	5520.21	NA	NA	NA	NA	NA	NA	NA	NA	NA	45648	197890	78180	10861	289690	56477	13167	7490.9	26961	11852	0	0	941.97	7744.4	2998.3	2347.4	13569	6	9	8	7	9	9	6	3	3	2	0	0	1
Q8WUM4	Programmed cell death 6-interacting protein	PDCD6IP	96.022	182	169	41253	58196.7	94496.9	7376.56	588.03	2.07	0.000695	0.0103	3.77	3.79e-07	3.03e-05	1.7	0.00673	0.21	32944	62971	226180	14072	241950	68912	14449	3977.8	18472	10911	3522	0	2236.2	703.96	0	0	0	14	15	20	8	16	12	6	2	5	5	2	0	1
O75695	Protein XRP2	RP2	39.641	155	170	50994.2	68924.1	105436	17806.8	7962.52	0.28	0.728	0.816	1.07	0.199	0.294	0.79	0.378	0.825	118900	241050	18062	32091	229370	96353	2229.4	0	50620	6793	31621	0	0	6719.3	22420	5176.6	5496.7	6	6	5	4	6	5	1	0	2	4	2	0	0
Q14964;Q9NRW1;P20340	Ras-related protein Rab-39A;Ras-related protein Rab-6B;Ras-related protein Rab-6A	RAB39A;RAB6B;RAB6A	25.006	200	171	44146	62540.2	85515	30375.6	0	NA	NA	NA	NA	NA	NA	NA	NA	NA	157680	149910	118970	5897.1	151690	12196	2261.7	7008.1	130610	6971.8	7287.9	0	0	0	0	0	0	2	2	1	2	2	1	1	1	1	1	1	0	0
P09467	Fructose-1,6-bisphosphatase 1	FBP1	36.842	144	172	40232.1	48698.8	67461.5	22431	19912.1	0.29	0.699	0.801	0.26	0.723	0.79	-0.02	0.976	0.994	152430	58379	148210	860.79	39263	57576	15512	10409	83202	8212.9	10331	0	1007.3	25172	23743	3225.2	46413	6	5	6	1	6	6	4	2	5	2	2	0	1
P60903	Protein S100-A10	S100A10	11.203	128	173	185961	244007	418298	0	46650.8	1.68	0.0342	0.131	1.34	0.0839	0.149	-0.33	0.681	0.958	656710	459800	1155200	21495	288380	240430	106070	0	0	0	0	0	1124.2	27854	0	74556	129720	2	1	2	1	2	2	2	0	0	0	0	0	1
P22732	Solute carrier family 2, facilitated glucose transporter member 5	SLC2A5	54.973	198	174	36783.9	52110.6	80447.1	12439.5	0	1.39	0.0419	0.144	1.19	0.0767	0.14	-0.19	0.781	0.97	67212	10834	107230	8818.7	245370	72801	50864	7130.5	36466	18601	0	0	0	0	0	0	0	3	1	3	1	3	2	2	1	1	1	0	0	0
P06396	Gelsolin	GSN	85.696	167	175	51113.6	70278.8	111916	11987	5117.3	1.94	0.00924	0.0576	2.9	0.000321	0.00328	0.96	0.203	0.675	112760	305300	113430	9160.7	216960	23810	1989.7	2428.4	41708	12022	3776.4	0	13467	7457.6	1726.7	0	2935.2	14	14	12	7	13	8	3	2	6	4	3	0	2
P08631	Tyrosine-protein kinase HCK	HCK	59.599	169	176	37944.8	52570.9	86312.7	5332.42	2842.28	2.4	0.00151	0.0185	2.07	0.00494	0.0197	-0.33	0.647	0.958	107130	232510	77207	20041	117890	35208	14203	2973.4	8886.2	10959	3843.5	0	315.49	4235	2439.7	0	7221.2	9	11	9	7	9	7	6	2	3	3	1	0	1
P02788	Lactotransferrin;Lactoferricin-H;Kaliocin-1;Lactoferroxin-A;Lactoferroxin-B;Lactoferroxin-C	LTF	78.181	175	177	42478.6	59281.1	92300.2	13054.3	2152.64	2.54	0.00244	0.0251	3.91	2.85e-05	0.000556	1.37	0.1	0.503	27600	91882	117000	9792.6	190070	181640	28117	1778.8	3833.1	56947	2712.5	0	4724.3	4671.8	1367.1	0	0	10	16	14	8	18	16	9	1	2	7	3	0	2
P40925	Malate dehydrogenase, cytoplasmic	MDH1	36.426	192	178	23061.6	31487.3	36685.4	24210	2840	0.03	0.945	0.959	1.27	0.00395	0.0166	1.24	0.00799	0.21	61939	50525	30173	8058.6	56505	37391	12206	16763	81138	16769	6380.2	0	0	0	0	0	14200	4	4	3	2	3	3	3	3	4	2	2	0	0
Q7Z5R6	Amyloid beta A4 precursor protein-binding family B member 1-interacting protein	APBB1IP	73.182	189	179	29775	41540.9	60911.4	14422.2	1536.78	0.22	0.714	0.807	1.37	0.0307	0.0712	1.15	0.0863	0.465	65929	65862	95821	4885.2	157320	32942	3620.9	3547	31197	24887	12480	0	325.3	7140.2	218.4	0	0	4	5	7	1	8	4	2	2	3	3	2	0	1
P04839	Cytochrome b-245 heavy chain	CYBB	65.335	160	180	36330.9	47436.3	75296	8432.72	9677.84	1.28	0.0557	0.163	1.29	0.0544	0.107	0.01	0.991	0.994	74528	52994	47962	5349.8	245690	89676	10872	10558	21254	4035.3	6316.3	0	0	8683	6236.7	1416.5	32053	3	4	3	2	4	2	2	3	2	1	2	0	0
O95466	Formin-like protein 1	FMNL1	121.85	193	181	33193.8	46694.2	74251.8	8113.51	792.85	1.42	0.0131	0.0737	3.81	3.39e-07	3.03e-05	2.39	0.00038	0.0684	85612	122960	75270	5037.6	170990	54239	5653.7	3355.3	17566	12215	6793.5	637.75	0	0	799.35	0	3164.9	15	13	10	5	16	10	3	2	5	4	3	1	0
Q9BQE3;P68363;Q71U36;P68366;Q13748;Q9NY65;Q6PEY2	Tubulin alpha-1C chain;Tubulin alpha-1B chain;Tubulin alpha-1A chain;Tubulin alpha-4A chain;Tubulin alpha-3C/D chain;Tubulin alpha-8 chain;Tubulin alpha-3E chain	TUBA1C;TUBA1B;TUBA1A;TUBA4A;TUBA3C;TUBA8;TUBA3E	49.895	147	182	29831.2	35204.4	48622.8	16418.6	16935.7	NA	NA	NA	NA	NA	NA	NA	NA	NA	70434	69929	35603	7454.4	92008	39953	24978	11435	49607	0	21051	0	33871	22195	17065	5944.2	5603.5	4	6	3	5	7	5	5	3	4	0	3	0	3
P27348	14-3-3 protein theta	YWHAQ	27.764	209	183	27087.2	37414.1	41238.3	32060.3	2302.59	-0.61	0.245	0.426	0.4	0.446	0.546	1	0.082	0.461	42779	43926	52676	0	97362	46083	5842.3	28638	94582	13198	17163	6720.4	0	0	398.93	0	11114	5	4	6	0	7	4	3	4	4	3	3	1	0
P05090	Apolipoprotein D	APOD	21.275	172	184	29883.1	38674.5	45292.4	29409.4	8783.82	NA	NA	NA	NA	NA	NA	NA	NA	NA	35420	40201	103050	6127.5	39084	40436	52728	13987	103810	0	29250	0	0	31715	5839.7	0	6364.4	4	3	5	3	3	3	2	2	4	3	4	0	0
P10643	Complement component C7	C7	93.517	186	185	38807.2	53345.7	76014.4	21609.6	3914.78	1.04	0.215	0.389	3.59	0.000226	0.00243	2.55	0.00822	0.21	96925	1424.7	99241	50023	32027	132560	119900	11024	86277	3267.2	7480	0	0	13107	0	6466.9	0	9	4	7	7	9	11	5	4	6	4	4	0	0
P18206	Vinculin	VCL	123.8	179	186	26400.7	35256.3	52352.8	11321.2	5147.25	1.21	0.101	0.244	1.88	0.0145	0.0428	0.67	0.389	0.836	57725	86091	71761	7510.6	108870	28759	5752.9	7648.1	30208	12147	6603.1	0	0	2277.7	3688.7	411.85	19358	20	20	21	10	15	10	5	6	10	7	4	0	0
P30273	High affinity immunoglobulin epsilon receptor subunit gamma	FCER1G	9.6674	184	187	62539.6	75597.8	81941	66717.2	31200	NA	NA	NA	NA	NA	NA	NA	NA	NA	64104	164210	63429	0	155690	29605	96549	0	265940	67646	0	0	0	0	156000	0	0	2	2	1	0	2	1	1	0	1	1	0	0	0
P02749	Beta-2-glycoprotein 1	APOH	38.298	207	188	27834.3	39431.9	59348.5	11548.7	0	1.2	0.0242	0.107	1.83	0.00136	0.00775	0.62	0.259	0.717	79121	120350	54427	15296	103460	35210	7575.2	992.69	4599.3	15792	34035	2324.7	0	0	0	0	0	5	4	3	3	4	3	2	1	1	3	4	1	0
P52209	6-phosphogluconate dehydrogenase, decarboxylating	PGD	53.139	181	189	26726.9	36785.4	56318	9439.78	2586.48	1.71	0.00245	0.0251	2.6	3.19e-05	0.000578	0.9	0.108	0.508	68641	117910	83902	23548	67320	23831	9073.9	6558.5	18736	20142	0	1762.4	0	3960.7	4140.6	0	4831.1	6	7	7	3	7	3	2	1	2	2	0	1	0
P20701	Integrin alpha-L	ITGAL	128.77	191	190	31028.4	43670.8	69569.2	7413.14	686.46	2.11	0.00066	0.0101	2.8	2.88e-05	0.000556	0.69	0.24	0.704	79500	124140	75319	9412.4	133580	53857	11176	2247.6	3290.2	26133	5394.9	0	0	2187.2	1245.1	0	0	6	6	6	4	6	6	5	2	2	4	3	0	0
P09769	Tyrosine-protein kinase Fgr	FGR	59.478	205	191	31609.5	44780.2	72941.3	5354.68	0	1.94	0.00119	0.0164	3.04	7.94e-06	0.000264	1.09	0.0651	0.423	91633	170760	72642	15444	111470	35862	12778	1657.3	3335.2	15570	6210.9	0	0	0	0	0	0	7	9	6	5	8	7	4	2	2	4	4	0	0
P61026	Ras-related protein Rab-10	RAB10	22.541	202	192	34268	47232.7	69558.3	15977	3152.6	NA	NA	NA	NA	NA	NA	NA	NA	NA	96791	165870	2497.4	16951	182110	3403.4	19285	12987	37247	17184	12467	0	0	0	15763	0	0	3	3	1	2	3	1	1	1	1	1	1	0	0
Q01518	Adenylyl cyclase-associated protein 1	CAP1	51.901	178	193	30249.4	41115.4	66340.9	5799.72	4170.92	1.91	0.000448	0.0101	2.44	2.92e-05	0.000556	0.53	0.304	0.763	70562	120710	77897	10115	106450	68232	10420	1372.1	14268	5667.4	7691.1	0	0	1467.4	6087.2	0	13300	7	8	8	7	9	7	5	1	3	3	2	0	0
P0CG04;B9A064;P0DOY2;P0CF74;P0DOY3;A0M8Q6	Ig lambda-1 chain C regions;Immunoglobulin lambda-like polypeptide 5;Ig lambda-6 chain C region;Ig lambda-7 chain C region	IGLC1;IGLL5;IGLC6;IGLC7	11.348	162	194	194840	267668	405585	74584.2	20050.9	NA	NA	NA	NA	NA	NA	NA	NA	NA	8016.2	571700	43580	0	0	1041700	1174100	55821	209710	107390	0	0	6241.4	23590	37627	0	32796	2	2	4	0	1	4	2	1	1	1	0	0	1
P28838	Cytosol aminopeptidase	LAP3	56.166	204	195	30321.8	42659.5	68232.2	6857.76	711.44	1.2	0.0445	0.145	2.59	0.00014	0.00174	1.4	0.0313	0.321	164520	47506	57183	4960.5	68653	94013	40790	4422.9	16641	2432.9	10792	0	0	1517.5	0	0	2039.7	10	10	11	7	10	9	9	2	3	2	3	0	0
P62993	Growth factor receptor-bound protein 2	GRB2	25.206	176	196	36214.9	49983.5	82161.1	4934.8	3170.18	2.13	1.73e-05	0.000984	2.23	9.51e-06	0.000271	0.1	0.816	0.97	89147	120150	95395	14452	152880	86034	17070	0	13088	11586	0	0	0	3913.7	3938.4	0	7998.8	7	7	7	3	5	4	2	0	1	1	0	0	0
O95858	Tetraspanin-15	TSPAN15	33.165	185	197	22093.9	28595.1	30205.7	26340.2	6491.13	-0.46	0.358	0.538	-0.14	0.774	0.83	0.32	0.554	0.948	43038	21227	50578	5276.4	67990	17792	5538.5	24114	74439	16218	16930	0	892.64	2507	11902	0	17154	3	2	4	2	3	2	1	2	4	2	2	0	2
P05556	Integrin beta-1	ITGB1	88.414	180	198	22191.9	29015.6	41095.7	12103.4	5815.06	-0.06	0.934	0.955	0.65	0.337	0.442	0.7	0.334	0.803	72286	33629	36638	5220.9	85348	44926	9622	12201	31545	8076.8	8694.4	0	0	7313	7208.8	4527.5	10026	7	4	6	3	6	5	2	2	3	2	2	0	0
P16112	Aggrecan core protein;Aggrecan core protein 2	ACAN	261.33	187	199	28667.1	35041.5	17631.5	59415.4	13368.7	-2.53	0.00415	0.0373	-0.88	0.275	0.381	1.64	0.0667	0.423	4195.1	11882	21940	31688	32841	11005	9869.6	28681	79731	129030	54322	5313.2	0	20308	11539	28673	6323.4	2	2	4	5	4	4	4	5	6	7	5	2	0
P22392	Nucleoside diphosphate kinase B	NME2	17.298	208	200	29443.3	40646.5	60138.9	13357.2	2555.6	1.38	0.0316	0.129	1.03	0.101	0.174	-0.35	0.592	0.948	98614	41087	65337	2407.5	139430	33734	40363	0	51074	4992.9	10719	0	12778	0	0	0	0	3	2	2	1	3	3	4	0	1	1	1	0	1
P30041	Peroxiredoxin-6	PRDX6	25.035	222	201	21316.3	30198.1	41969.8	13717.8	0	0.91	0.104	0.244	0.85	0.126	0.206	-0.06	0.922	0.979	50375	62723	32181	9207.7	107620	29547	2135	7925.5	36309	8345.6	16009	0	0	0	0	0	0	5	4	3	3	4	2	1	1	3	1	1	0	0
O15431	High affinity copper uptake protein 1	SLC31A1	21.09	194	202	45962.3	57956.5	75047.7	34028.8	17176.2	NA	NA	NA	NA	NA	NA	NA	NA	NA	83754	111380	125810	0	204390	0	0	29913	60537	20211	59483	0	0	0	36075	0	49806	1	1	1	0	1	0	0	1	1	1	1	0	0
P00738	Haptoglobin;Haptoglobin alpha chain;Haptoglobin beta chain	HP	45.205	218	203	25494.8	36117.6	55156.3	9463.4	0	0.57	0.267	0.453	1.91	0.000959	0.00617	1.34	0.0213	0.263	25086	139870	99139	11606	69239	34521	6633.4	0	16871	15532	14914	0	0	0	0	0	0	3	5	4	2	3	4	2	0	2	2	2	0	0
P35579	Myosin-9	MYH9	226.53	203	203	22217.4	30806.9	48124.3	6562.64	1602.65	1.51	0.0181	0.0927	2.28	0.000894	0.00595	0.77	0.244	0.704	52142	80305	30608	12854	76800	61262	22899	1666.3	9455.8	9831.1	11860	0	1984.5	1038.1	389.68	804.26	3796.7	26	31	21	14	27	25	18	4	7	8	8	0	3
A0A0C4DH42;P0DP02;P01767;P01772;P0DP03;P01768;P01764	Ig heavy chain V-III region BUT;Ig heavy chain V-III region KOL;Ig heavy chain V-III region CAM;Ig heavy chain V-III region 23	IGHV3-66;IGHV3-23	12.698	217	205	28281.4	39147.7	47198.3	27876.8	2202.24	NA	NA	NA	NA	NA	NA	NA	NA	NA	13770	12999	44406	47350	0	86843	125020	4680.2	82385	20424	31895	0	0	8585.2	0	0	2426	1	1	1	1	0	1	1	1	1	1	1	0	0
P13498	Cytochrome b-245 light chain	CYBA	21.012	209	206	40580.7	53354.2	67973	32887.8	9924.4	NA	NA	NA	NA	NA	NA	NA	NA	NA	45431	0	203630	20199	148110	0	58441	54692	0	61173	48574	0	0	23558	0	26064	0	3	0	3	1	2	0	1	1	0	1	2	0	0
P54920	Alpha-soluble NSF attachment protein	NAPA	33.232	190	207	24928.8	33550.3	51548.9	8352.2	4237.44	1.05	0.0441	0.145	1.19	0.0245	0.0612	0.14	0.798	0.97	90584	83715	53243	2415.2	90742	28487	11656	5499.2	25717	3685.5	6859.3	0	0	2879.3	5968.9	0	12339	7	6	5	1	6	4	3	2	3	1	2	0	0
Q10588	ADP-ribosyl cyclase/cyclic ADP-ribose hydrolase 2	BST1	35.724	211	208	69063.4	97839.8	165781	2721.6	0	2.48	0.000651	0.0101	3.05	7.34e-05	0.00113	0.56	0.411	0.867	57761	537450	91660	31189	409420	22727	10262	0	0	13608	0	0	0	0	0	0	0	5	7	7	5	7	4	2	0	0	2	0	0	0
Q96CX2	BTB/POZ domain-containing protein KCTD12	KCTD12	35.7	196	209	18776.2	24766.9	35865.5	9228.94	4398.6	0.9	0.0414	0.144	0.97	0.0288	0.0685	0.07	0.874	0.97	42120	54273	47186	8561.4	46568	37020	15330	2206.5	23766	8965.2	11207	0	0	2664.4	3106.7	3836.9	12385	3	5	4	3	4	6	3	1	2	2	1	0	0
Q8N423	Leukocyte immunoglobulin-like receptor subfamily B member 2	LILRB2	65.038	228	210	20211.4	28261.8	40239.7	11492.6	890.61	0.25	0.682	0.79	1.4	0.0272	0.0662	1.16	0.0843	0.461	49168	69952	58597	2677.9	88374	7030.9	5878.2	8030.1	18181	17595	12402	1254.9	0	592.79	763.45	3096.8	0	2	4	3	1	5	1	2	2	2	2	2	1	0
Q13418	Integrin-linked protein kinase	ILK	51.419	225	211	21332.1	29555	38388.1	17188.5	1597.18	-0.07	0.918	0.952	0.77	0.23	0.326	0.84	0.228	0.698	31627	65562	50816	2771.7	103490	9953.7	4496.6	18258	49457	10071	8156.5	0	0	0	0	0	7985.9	5	5	5	1	7	2	1	4	4	3	2	0	0
P51178	1-phosphatidylinositol 4,5-bisphosphate phosphodiesterase delta-1	PLCD1	85.664	183	212	23236.8	28878.2	36746.8	17862.2	9697.23	0.6	0.339	0.528	0.22	0.718	0.79	-0.38	0.576	0.948	47513	42297	42695	4666.8	96603	12583	10870	19224	61915	5696.9	2475.1	0	229.23	10176	8407.7	5898.2	23775	9	9	7	4	11	4	4	5	7	2	1	0	1
O15511	Actin-related protein 2/3 complex subunit 5	ARPC5	16.32	237	213	17373.7	24612.8	34418.4	10884.9	0	-0.31	0.615	0.739	-0.2	0.744	0.804	0.11	0.87	0.97	20489	82067	22993	5899.5	69565	32647	7268.6	5043	16092	9801.5	23488	0	0	0	0	0	0	1	2	1	1	2	1	1	1	2	2	2	0	0
Q99808	Equilibrative nucleoside transporter 1	SLC29A1	50.219	199	214	21428.7	26867.1	22554.1	32905.4	8376.41	-0.84	0.183	0.349	0.44	0.475	0.573	1.28	0.0649	0.423	25843	12875	23515	4070.5	64555	11470	15550	17843	122370	6920	17394	0	899.14	4048.3	5491.8	9309.8	22133	2	2	3	1	3	2	2	2	4	2	2	0	1
Q14699	Raftlin	RFTN1	63.145	232	214	24018.9	34026.7	52921.9	7573.46	0	0.97	0.131	0.286	1.93	0.00511	0.0202	0.96	0.166	0.632	74087	66661	66478	3259.9	108130	49502	2335.7	3193	16836	4435.3	13403	0	0	0	0	0	0	5	7	6	3	6	6	1	1	2	1	2	0	0
O15145	Actin-related protein 2/3 complex subunit 3	ARPC3	20.546	226	216	33561.2	47545	78247.1	4562.06	0	0.74	0.201	0.371	1.02	0.0828	0.148	0.28	0.648	0.958	68071	162870	16451	24544	214250	33060	28484	0	20013	0	2797.3	0	0	0	0	0	0	3	4	2	3	5	1	2	0	2	0	1	0	0
P28676	Grancalcin	GCA	24.01	227	217	63694.1	90233.3	141104	19014.8	0	NA	NA	NA	NA	NA	NA	NA	NA	NA	7382.1	479240	286240	39925	30181	134200	10557	0	0	95074	0	0	0	0	0	0	0	1	3	3	1	1	3	1	0	0	1	0	0	0
P29350	Tyrosine-protein phosphatase non-receptor type 6	PTPN6	67.56	233	218	34364.2	48682.7	70909.2	17565.4	0	2.06	0.00407	0.0373	2.22	0.00228	0.0111	0.16	0.822	0.97	125760	125930	81142	3192	134060	24844	1436.6	2573.3	6116.9	79137	0	0	0	0	0	0	0	13	11	10	4	11	6	2	2	3	2	0	0	0
P01619;A0A0C4DH25	Ig kappa chain V-III region B6	IGKV3D-20	12.557	235	219	80613.5	114202	181598	19848.8	0	NA	NA	NA	NA	NA	NA	NA	NA	NA	24309	25073	334140	0	46397	762740	78526	0	79355	0	19889	0	0	0	0	0	0	2	1	4	0	1	4	1	0	2	0	1	0	0
O75340	Programmed cell death protein 6	PDCD6	21.868	215	220	57904.1	82030.7	140624	0	0	1.81	0.000598	0.0101	2.76	4.16e-06	0.000226	0.94	0.0657	0.423	86758	121020	331810	8552.9	332050	76600	27578	0	0	0	0	0	0	0	0	0	0	4	4	5	2	5	3	3	0	0	0	0	0	0
P02766	Transthyretin	TTR	15.887	216	221	41892.7	57126.6	52942.6	62984.2	5331.4	NA	NA	NA	NA	NA	NA	NA	NA	NA	73456	130880	48538	3344.4	110380	3999.5	0	5758.1	278520	30643	0	0	16429	10228	0	0	0	3	3	1	1	3	1	0	1	4	3	0	0	1
P55160	Nck-associated protein 1-like	NCKAP1L	128.15	221	222	16863.8	23025.8	34404.1	7096.18	2075.16	1.91	0.00785	0.0548	2.74	0.000389	0.00384	0.83	0.254	0.717	44277	46273	54989	11382	47323	30665	5919.8	7792.4	11525	13779	2384.5	0	0	1983.6	1145	0	7247.2	5	6	6	5	4	6	2	3	1	2	1	0	0
P06239	Tyrosine-protein kinase Lck	LCK	58	201	223	29114.9	39503.5	62144.3	7806.4	4182.13	1.92	0.0111	0.0684	2.07	0.00685	0.0258	0.15	0.845	0.97	73994	97625	34884	2066.3	141680	72530	12231	0	27652	11380	0	0	534.57	6288.1	4556.3	0	9531.7	5	6	2	1	6	2	2	0	1	1	0	0	1
Q9BZQ8	Protein Niban	FAM129A	103.13	206	224	25190.1	34265.6	56178.3	3587.82	3408.84	2.47	5.78e-05	0.0021	2.24	0.000173	0.00202	-0.23	0.677	0.958	90219	90641	56085	6581	99464	41642	8616.4	2054.3	9051.1	3838.2	2995.5	0	0	2415.9	6335.3	3748.1	4544.9	9	10	9	4	10	6	5	1	2	1	1	0	0
Q9H0E2	Toll-interacting protein	TOLLIP	30.281	246	225	17423.2	24682.9	35050.3	10168.6	0	0.93	0.0668	0.184	0.74	0.137	0.221	-0.19	0.723	0.958	28212	35923	81258	3882	68207	13774	14096	11970	25518	13355	0	0	0	0	0	0	0	3	3	3	1	2	1	2	1	1	1	0	0	0
Q16555	Dihydropyrimidinase-related protein 2	DPYSL2	62.293	212	226	17818.7	23261.4	29443.5	14606.4	4756.34	-0.45	0.427	0.6	-0.13	0.813	0.856	0.32	0.602	0.957	44206	28434	30562	1614.2	70978	26590	3720.3	11305	40128	9318.6	11973	307.55	1267.5	8103.1	9505	0	4906.1	5	4	5	1	6	5	3	4	5	3	4	1	2
P09960	Leukotriene A-4 hydrolase	LTA4H	69.284	213	227	24865.6	33666.8	49738.5	11166.3	3742.7	0.87	0.191	0.359	1.94	0.00637	0.0242	1.08	0.136	0.568	100700	82253	45846	0	97908	16733	4729.7	15843	30723	1697.3	7568.3	0	0	3879.2	6813.8	0	8020.5	10	8	10	0	10	3	2	4	3	2	2	0	0
P51159	Ras-related protein Rab-27A	RAB27A	24.868	229	228	22423	31143.9	49511.3	5429.5	1492.7	NA	NA	NA	NA	NA	NA	NA	NA	NA	37882	108820	45374	5051.1	127330	16856	5266.3	2728.8	6428	14249	3741.7	0	0	2124.1	2017.7	1516.8	1804.9	4	4	4	1	5	1	1	1	1	1	1	0	0
P07437;Q9BVA1;Q13885	Tubulin beta chain;Tubulin beta-2B chain;Tubulin beta-2A chain	TUBB;TUBB2B;TUBB2A	49.67	197	229	22409.4	27767.5	37635.9	13951.8	9549.92	NA	NA	NA	NA	NA	NA	NA	NA	NA	59639	75883	47017	6157.6	51418	23337	0	13796	41337	0	14626	0	15179	11338	8511.6	0	12721	2	2	2	1	2	1	0	2	2	0	1	0	2
P62834	Ras-related protein Rap-1A	RAP1A	20.987	214	230	52897.8	66266.1	81276.1	45252	20814	NA	NA	NA	NA	NA	NA	NA	NA	NA	29099	31617	364610	1151.1	58527	3527.8	80401	122450	0	0	103810	0	0	64608	0	39462	0	2	2	3	1	2	1	1	1	0	0	1	0	0
P01111;P01112	GTPase NRas;GTPase HRas;GTPase HRas, N-terminally processed	NRAS;HRAS	21.229	224	231	16652.1	22631.5	34591.2	5887.82	2301.5	NA	NA	NA	NA	NA	NA	NA	NA	NA	44405	72614	18838	9995.6	37932	51551	6802.8	4934.9	10846	4056.6	9601.6	0	0	2835.2	3099.1	0	5573.2	2	2	1	2	1	2	1	1	1	1	1	0	0
P01024	Complement C3;Complement C3 beta chain;C3-beta-c;Complement C3 alpha chain;C3a anaphylatoxin;Acylation stimulating protein;Complement C3b alpha chain;Complement C3c alpha chain fragment 1;Complement C3dg fragment;Complement C3g fragment;Complement C3d fragment;Complement C3f fragment;Complement C3c alpha chain fragment 2	C3	187.15	231	232	14784.3	20214.8	28127	9137.78	1750.88	0.6	0.313	0.506	1.38	0.0272	0.0662	0.78	0.229	0.698	13059	29479	32535	9488.2	81019	20861	10448	2946.7	22866	13955	5921.2	0	168.67	3122.9	3379.7	1147.6	935.51	12	13	15	9	18	14	8	3	6	7	4	0	1
Q92954	Proteoglycan 4;Proteoglycan 4 C-terminal part	PRG4	151.06	230	233	15061.1	20568.6	29475	8099.56	1843.13	1.5	0.0618	0.174	1.19	0.131	0.212	-0.31	0.713	0.958	20046	40986	23244	18390	55776	32593	15290	5902.2	28362	4946	1287.6	0	517.66	1158	3804.5	1217.2	2518.3	9	8	8	5	10	6	5	5	5	4	1	0	2
Q92597	Protein NDRG1	NDRG1	42.835	251	234	25122.5	35590.2	57057.2	5536.44	0	1.19	0.0361	0.133	0.77	0.163	0.251	-0.42	0.472	0.91	17129	52141	17668	4601.2	218530	66598	22733	3800.3	17911	5970.9	0	0	0	0	0	0	0	2	2	2	1	5	3	3	1	1	1	0	0	0
P43250	G protein-coupled receptor kinase 6	GRK6	65.99	250	235	22090.5	31294.8	50913.1	3829.24	0	2.15	0.000504	0.0101	2.16	0.00049	0.00416	0.01	0.992	0.994	29653	50357	68765	13210	165510	24216	4680.4	1517.2	4079.7	9912.6	3636.7	0	0	0	0	0	0	4	3	4	4	5	3	1	1	1	1	1	0	1
Q5W0Z9	Probable palmitoyltransferase ZDHHC20	ZDHHC20	42.277	254	236	18673.5	25957.7	31783	17802.2	1191.62	NA	NA	NA	NA	NA	NA	NA	NA	NA	51092	32024	54121	0	53421	15954	15869	0	57783	14959	16269	0	0	0	2063.7	0	3894.4	3	2	3	0	2	1	1	0	2	1	1	0	0
P05534	HLA class I histocompatibility antigen, A-24 alpha chain	HLA-A	40.688	259	237	40851.1	57748.8	78048.6	29329	296.78	NA	NA	NA	NA	NA	NA	NA	NA	NA	166970	58921	131440	0	0	145990	43019	0	137600	1761	7284.1	0	0	0	0	0	1483.9	4	1	1	0	0	5	1	0	4	1	2	0	0
Q96KP4	Cytosolic non-specific dipeptidase	CNDP2	52.878	238	238	14685.6	20192.5	28039.9	9206.04	1469.16	0.06	0.898	0.94	1.38	0.00969	0.033	1.31	0.0202	0.263	84431	18466	21478	4518.2	27417	29839	10130	8683.3	24419	4102.2	8825.7	0	456.79	2905.4	3983.6	0	0	7	3	4	3	4	3	3	2	2	1	2	0	1
P61106	Ras-related protein Rab-14	RAB14	23.897	223	239	17772.7	23861.6	33686.5	10106.9	3159.22	0.32	0.483	0.64	0.95	0.0435	0.0919	0.64	0.199	0.675	27242	61439	41649	4197.4	62067	29806	9405	0	33750	14731	2053.3	0	0	3516.4	5242.9	0	7036.8	3	5	5	3	5	3	3	0	2	2	1	0	0
P32246	C-C chemokine receptor type 1	CCR1	41.172	261	240	16934.5	23990.5	37605.5	4929.52	0	NA	NA	NA	NA	NA	NA	NA	NA	NA	61689	19123	79513	3136.2	64076	21448	14253	5354.3	8988.7	5544	4760.6	0	0	0	0	0	0	1	1	2	1	2	2	2	1	1	1	1	0	0
Q09666	Neuroblast differentiation-associated protein AHNAK	AHNAK	629.09	243	241	22209.2	31167.4	51877.6	2173.14	709.46	3.82	8.9e-06	0.00071	5.13	1.13e-07	2.25e-05	1.31	0.0794	0.456	43254	51338	79401	4039.1	105590	63150	16371	1146.7	4624.9	1319.8	3415.5	358.81	9.7683	406.34	1095.7	0	2035.5	58	66	77	27	77	57	43	6	8	5	6	2	1
Q9H444	Charged multivesicular body protein 4b	CHMP4B	24.95	292	242	13923.1	19724.3	25601	11497	0	NA	NA	NA	NA	NA	NA	NA	NA	NA	36422	43579	39754	0	31008	21908	6536	12864	19730	11892	12999	0	0	0	0	0	0	2	2	2	0	1	1	2	2	2	1	1	0	0
P80511	Protein S100-A12;Calcitermin	S100A12	10.575	240	243	97843.6	138612	237620	0	0	1.16	0.121	0.271	1.63	0.0333	0.0751	0.48	0.546	0.948	0	204800	438630	546190	348860	102420	22441	0	0	0	0	0	0	0	0	0	0	0	1	1	1	1	1	1	0	0	0	0	0	0
P84243;Q16695;Q6NXT2	Histone H3.3;Histone H3.1t;Histone H3.3C	H3F3A;HIST3H3;H3F3C	15.328	242	244	115619	163794	280790	0	0	NA	NA	NA	NA	NA	NA	NA	NA	NA	0	100690	795520	69529	854680	57384	87727	0	0	0	0	0	0	0	0	0	0	0	1	1	2	4	1	2	0	0	0	0	0	0
Q4KMQ2	Anoctamin-6	ANO6	106.16	238	245	16045.2	21515.2	29320	10588.4	2917.14	0.13	0.83	0.883	1.03	0.0966	0.168	0.91	0.174	0.635	43122	37238	47125	1676.7	57466	11861	6751.3	4521.5	34446	8338.8	5635.9	0	0	1838.8	4461.9	1038.3	7246.7	5	5	6	2	7	3	4	3	6	4	2	0	0
P01909	HLA class II histocompatibility antigen, DQ alpha 1 chain	HLA-DQA1	27.805	220	246	31681.9	43127.7	71598.6	3268.5	4211.92	0.55	0.348	0.533	0.6	0.308	0.416	0.05	0.938	0.98	185610	63718	22290	0	140470	73719	15383	10229	0	0	6113.5	0	0	4689.3	4811.3	0	11559	2	2	1	0	2	2	1	1	0	0	1	0	0
O60488	Long-chain-fatty-acid--CoA ligase 4	ACSL4	79.187	279	247	14074.1	19938.3	30656.6	4932.58	0	-0.19	0.725	0.815	1.33	0.0187	0.0513	1.52	0.0137	0.244	50631	38114	26132	11848	69967	10654	7250.4	5897.8	10163	4186.7	4415.4	0	0	0	0	0	0	5	5	5	6	6	4	2	3	3	2	3	0	0
P21333	Filamin-A	FLNA	280.74	244	248	14772.6	20325	32240.9	3642.75	1446.88	1.56	0.019	0.0936	2.38	0.000872	0.00589	0.82	0.232	0.698	25614	65096	41278	15485	45416	19408	13389	3948.3	4409.9	8763.7	962.48	129.37	3055.6	1014.7	1045.1	203.19	1915.8	15	34	27	9	28	18	10	3	4	6	2	1	3
P04440	HLA class II histocompatibility antigen, DP beta 1 chain	HLA-DPB1	29.159	264	249	23297.3	31812.4	35886.4	26108.7	2861.1	-0.89	0.172	0.338	-0.02	0.979	0.981	0.88	0.213	0.686	24000	86312	126380	4095.9	0	0	10417	0	57336	41675	29059	2473.4	0	0	7782.3	0	6523.2	1	3	3	2	1	0	1	0	3	3	3	1	0
P02746	Complement C1q subcomponent subunit B	C1QB	26.721	303	250	19090.7	27045.2	34751.6	16256.3	0	NA	NA	NA	NA	NA	NA	NA	NA	NA	49443	0	79985	52518	20272	0	41043	6823	19316	5562.5	49580	0	0	0	0	0	0	2	0	3	2	2	0	1	1	1	1	1	0	0
P30626	Sorcin	SRI	21.676	310	251	15745.1	22305.6	29915.6	11651.6	0	NA	NA	NA	NA	NA	NA	NA	NA	NA	0	53572	71509	9658.7	5926.4	63374	5369.2	5347.9	16994	14889	21027	0	0	0	0	0	0	0	2	3	1	1	3	1	1	1	1	1	0	0
P84085	ADP-ribosylation factor 5	ARF5	20.529	289	252	22390.1	31719.4	46414	11146.8	0	NA	NA	NA	NA	NA	NA	NA	NA	NA	78905	103960	20065	4920.2	103030	0	14018	0	29093	26641	0	0	0	0	0	0	0	3	3	1	1	3	0	2	0	1	1	0	0	0
P10301	Ras-related protein R-Ras	RRAS	23.48	256	253	13601.7	18357	24215.2	10155.5	2188.93	-0.35	0.46	0.619	0.33	0.485	0.581	0.68	0.19	0.653	28639	15343	14046	8769.4	60832	33163	8713.9	5724.3	34909	0	10144	0	0	830.75	4074.5	0	6039.4	4	2	3	3	5	5	3	2	3	0	2	0	0
P01861	Ig gamma-4 chain C region	IGHG4	35.94	277	254	42377.3	60034.5	90950.1	16752.8	0	NA	NA	NA	NA	NA	NA	NA	NA	NA	75669	0	37202	6721.4	73128	324100	119830	0	83764	0	0	0	0	0	0	0	0	1	0	1	1	1	3	2	0	1	0	0	0	0
O43707	Alpha-actinin-4	ACTN4	104.85	241	255	14932.3	19727.4	27514.1	8826.06	3424.1	0.82	0.156	0.316	1.4	0.02	0.0532	0.58	0.344	0.808	32484	50762	18190	3267.3	58488	22897	6510.2	1721.5	31970	6118	4320.8	0	698.75	1636.7	3967.9	627.17	10190	11	11	7	6	11	6	6	3	7	4	3	0	1
P19105;O14950	Myosin regulatory light chain 12A;Myosin regulatory light chain 12B	MYL12A;MYL12B	19.794	276	256	19494.3	27617	43776.3	4994	0	NA	NA	NA	NA	NA	NA	NA	NA	NA	25812	75561	18688	11499	57985	101040	15849	0	0	0	24970	0	0	0	0	0	0	1	1	1	1	2	2	1	0	0	0	1	0	0
Q96TA1	Niban-like protein 1	FAM129B	84.137	248	257	17318.3	23208.6	32480.2	10228.4	3181.39	0.81	0.168	0.334	1.22	0.0434	0.0919	0.41	0.512	0.931	33283	12399	50035	2173.5	110770	7478.2	11223	5314.9	38210	2873.3	4743.7	0	257.83	3543.8	2891.3	0	9214	10	6	10	3	11	4	7	3	7	3	2	0	1
Q96FZ7	Charged multivesicular body protein 6	CHMP6	23.485	285	258	19023.7	26543.3	40415.9	7121.74	976.66	0.29	0.584	0.728	0.19	0.716	0.79	-0.1	0.864	0.97	13099	120500	50906	1155.9	76070	15776	5404.1	7681.7	14761	13166	0	0	0	0	1452.5	0	3430.8	2	4	4	1	3	2	1	1	1	1	0	0	0
P11021	78 kDa glucose-regulated protein	HSPA5	72.332	268	259	15453.3	21664.2	34171.5	4153.94	547.23	0.96	0.0864	0.218	1.91	0.00174	0.00898	0.95	0.114	0.512	27860	60139	56161	3565.2	33554	43443	14478	820.38	2090.1	4145.2	13714	0	773.87	1962.3	0	0	0	8	10	7	2	5	7	5	1	2	1	3	0	1
Q9UBI6	Guanine nucleotide-binding protein G(I)/G(S)/G(O) subunit gamma-12	GNG12	8.0061	335	260	24342.5	34485.3	46999.2	16965.8	0	NA	NA	NA	NA	NA	NA	NA	NA	NA	0	0	126120	8760.4	170090	24024	0	20421	35637	14510	14261	0	0	0	0	0	0	0	0	2	1	2	1	0	1	1	1	1	0	0
Q15833	Syntaxin-binding protein 2	STXBP2	66.452	267	261	29932	42186.9	71364.4	1338.36	520.47	2.77	2.64e-05	0.00132	2.96	1.14e-05	0.000284	0.19	0.743	0.962	105660	169900	61778	2606.8	128380	27468	3757.9	810.29	2147.5	2310.5	1423.5	0	0	620.33	676.7	0	1305.3	11	11	9	3	9	6	4	1	1	1	1	0	0
A8MVU1;P14598;A6NI72	Putative neutrophil cytosol factor 1C;Neutrophil cytosol factor 1;Putative neutrophil cytosol factor 1B	NCF1C;NCF1;NCF1B	41.85	262	262	15556.8	21348.7	33134.1	4849.12	1656.4	NA	NA	NA	NA	NA	NA	NA	NA	NA	52333	62963	21922	6469	71590	10982	5679.4	4748.8	9026.8	10470	0	0	223.09	1827.7	1482.6	0	4748.6	5	4	3	2	5	2	2	1	1	1	0	0	1
P61019	Ras-related protein Rab-2A	RAB2A	23.545	272	263	17859.5	24510.5	37270.4	6646.66	1897.04	-0.12	0.83	0.883	0.47	0.391	0.492	0.59	0.323	0.791	50866	59417	41519	3624.6	85267	17721	2478	1676.7	23806	7750.6	0	0	0	0	0	0	9485.2	4	4	4	2	5	3	1	1	2	2	0	0	0
Q9Y2J2	Band 4.1-like protein 3;Band 4.1-like protein 3, N-terminally processed	EPB41L3	120.68	252	264	14206.9	18831.5	27197.8	7118.72	3107.9	0.51	0.437	0.61	1.95	0.0061	0.0236	1.44	0.0494	0.379	24379	40542	14342	2109.3	81896	17093	10023	4089.7	19622	4438.2	7443.7	0	0	3841.2	3899.4	750.02	7048.9	4	7	4	1	9	4	3	2	3	2	3	0	0
Q9HAV0	Guanine nucleotide-binding protein subunit beta-4	GNB4	37.567	263	265	18558.2	24824.9	37249.9	7430.04	3518.22	NA	NA	NA	NA	NA	NA	NA	NA	NA	59580	84000	25193	0	66496	15307	10173	0	20901	7345.7	8903.5	0	0	0	2318.1	0	15273	2	2	1	0	2	1	2	0	1	1	1	0	0
P08670	Vimentin	VIM	53.651	295	266	15132.5	21287	29651.1	9577.32	361.62	0.59	0.288	0.475	1.89	0.00227	0.0111	1.29	0.039	0.354	4067.6	34670	33647	8106.4	37785	70219	19063	608.39	5724.4	4653.8	36900	0	1808.1	0	0	0	0	4	6	8	7	8	8	7	1	3	2	5	0	2
P34910	Protein EVI2B	EVI2B	48.666	246	267	48610.6	68046.4	115566	1519.02	1964.62	2.56	0.000469	0.0101	2.11	0.00269	0.0124	-0.45	0.508	0.931	23170	377770	39134	12803	307210	48185	689.45	1616.6	5978.5	0	0	0	0	1347.9	3148.3	0	5326.9	2	6	4	3	7	4	1	1	1	0	0	0	0
P20020	Plasma membrane calcium-transporting ATPase 1	ATP2B1	138.75	245	268	15993.7	20795.8	31267.7	6135.2	4468.45	0.34	0.586	0.728	0.6	0.343	0.447	0.26	0.703	0.958	50443	23358	57449	1413	63022	20796	2393	6675.5	14064	4865.6	5070.9	0	217.15	5491	3145.1	1672	11817	6	7	8	2	10	7	3	2	3	3	3	0	1
P43405	Tyrosine-protein kinase SYK	SYK	72.065	290	269	22691	32065.7	53397	2201.86	191.66	1.73	0.00843	0.0552	2.37	0.000672	0.00516	0.64	0.332	0.803	67889	124710	47270	5245.1	110200	16065	2399.7	2017.9	3815.7	5175.7	0	0	0	0	0	0	958.32	10	10	8	5	9	9	4	1	2	2	0	0	0
P27701	CD82 antigen	CD82	29.625	306	270	24261.2	34370.1	55567.8	4693.22	0	NA	NA	NA	NA	NA	NA	NA	NA	NA	15339	16953	71834	7543.6	218860	58445	0	6935	6167.1	10364	0	0	0	0	0	0	0	2	1	3	1	4	1	0	1	1	1	0	0	0
P30101	Protein disulfide-isomerase A3	PDIA3	56.782	282	271	15652.2	21387	33379.2	4597.96	1888.58	1.47	0.0291	0.122	1.24	0.0621	0.119	-0.23	0.735	0.96	30303	35514	90583	5448.1	51750	16984	3072.6	1967.7	0	11712	9310.1	0	9442.9	0	0	0	0	6	4	8	3	5	3	1	1	0	3	1	0	1
Q92743	Serine protease HTRA1	HTRA1	51.286	253	272	27197.8	33362.9	42198.3	20993.2	12401.5	NA	NA	NA	NA	NA	NA	NA	NA	NA	3537.7	3710	11458	14119	7617.8	246550	8395.9	27586	59936	7429.2	10015	0	0	23334	6969.6	31704	0	1	1	1	2	2	3	1	2	3	1	1	0	0
Q96AC1	Fermitin family homolog 2	FERMT2	77.86	257	273	13943.5	17669.2	19154.5	15589.8	5001.89	-0.19	0.744	0.821	-0.1	0.855	0.888	0.08	0.894	0.979	13931	12849	33499	2900.3	54927	7161.6	8813.8	2204	48132	4841	21083	1689.2	437.15	3248.4	4901.9	0	16422	3	6	7	3	8	5	2	1	4	2	3	1	2
Q92556	Engulfment and cell motility protein 1	ELMO1	83.829	329	274	11130.4	15768.1	22242.7	6703.68	0	0.42	0.337	0.527	1.55	0.00156	0.00839	1.13	0.0232	0.265	30205	30134	24587	5113.6	48330	12962	4367.1	4307.7	15348	10556	3306.7	0	0	0	0	0	0	8	5	6	3	7	4	3	2	2	2	1	0	0
O75558	Syntaxin-11	STX11	33.195	282	275	27214.3	38553.6	65707.8	537.74	0	1.74	0.00797	0.0548	1.52	0.0179	0.0504	-0.22	0.741	0.962	85342	149560	80614	4418.6	82781	52327	4911.9	0	2688.7	0	0	0	0	0	0	0	0	6	6	6	2	5	4	1	0	1	0	0	0	0
Q71DI3	Histone H3.2	HIST2H3A	15.388	280	276	84419.4	119594	205018	0	0	NA	NA	NA	NA	NA	NA	NA	NA	NA	0	72133	623780	12662	649030	46733	30791	0	0	0	0	0	0	0	0	0	0	0	1	1	1	1	1	1	0	0	0	0	0	0
P04216	Thy-1 membrane glycoprotein	THY1	17.935	299	277	27777.3	37798.5	49257.4	21755.9	3726.66	NA	NA	NA	NA	NA	NA	NA	NA	NA	12788	0	63959	0	231880	36175	0	34684	49537	4190.7	20368	0	0	0	5534.3	0	13099	2	0	2	0	2	2	0	2	2	2	2	0	0
P23284	Peptidyl-prolyl cis-trans isomerase B	PPIB	23.742	294	278	21980.1	31138.4	52803.5	807.4	0	0.97	0.0461	0.147	1.15	0.0202	0.0533	0.18	0.72	0.958	51341	62867	134140	6703.3	46890	61146	6537	0	0	4037	0	0	0	0	0	0	0	4	3	4	2	2	4	2	0	0	1	0	0	0
P30453;P30457;P30450;P18462	HLA class I histocompatibility antigen, A-34 alpha chain;HLA class I histocompatibility antigen, A-66 alpha chain;HLA class I histocompatibility antigen, A-26 alpha chain;HLA class I histocompatibility antigen, A-25 alpha chain	HLA-A	41.054	258	279	64635.9	90426.8	153577	2017.2	2737.67	NA	NA	NA	NA	NA	NA	NA	NA	NA	0	73831	195840	18515	439570	347280	0	0	0	10086	0	0	459.97	11974	0	0	1254.4	0	2	2	1	3	2	0	0	0	1	0	0	1
Q15836	Vesicle-associated membrane protein 3	VAMP3	11.309	219	280	52185.4	67542.2	115787	0	15329.1	0.94	0.119	0.267	0.48	0.414	0.513	-0.46	0.472	0.91	49393	239830	95528	8101.8	359770	57883	0	0	0	0	0	0	0	3200.6	9219.7	0	64225	2	3	3	1	3	2	0	0	0	0	0	0	0
P19971	Thymidine phosphorylase	TYMP	49.955	313	281	19155.7	27137.2	44069	3432.72	0	1.28	0.0263	0.114	1.4	0.0163	0.0461	0.12	0.84	0.97	151360	51569	33467	2013.9	42729	21460	5884.3	3078.5	8947.9	0	5137.2	0	0	0	0	0	0	9	6	6	2	7	3	3	2	2	0	1	0	0
P13639	Elongation factor 2	EEF2	95.337	260	282	11238.7	14337	17064.5	10518.6	3802.78	-0.22	0.595	0.735	1.36	0.0027	0.0124	1.58	0.0015	0.103	29958	12650	18021	3716.8	32138	18112	4855.6	8033.4	33975	2955.7	7628.7	0	4487	2811.4	4272.1	3161.9	4281.5	8	6	7	5	8	6	5	5	7	2	2	0	5
Q9HCJ1	Progressive ankylosis protein homolog	ANKH	54.24	236	283	19044.9	19884.7	8364.96	36012.4	17029.4	-1.43	0.034	0.131	-0.9	0.171	0.26	0.54	0.441	0.881	11280	1596.1	14396	4736.7	6930.1	13150	6465.8	41544	93857	11383	33278	0	2081.1	19871	36317	7958.1	18920	3	1	3	2	2	2	2	6	6	3	3	0	3
P40121	Macrophage-capping protein	CAPG	38.498	296	284	47805.2	67724	116098	0	0	1.68	0.0276	0.117	1.74	0.0232	0.0593	0.06	0.94	0.98	130700	313170	98380	0	215610	50182	4646.3	0	0	0	0	0	0	0	0	0	0	5	6	5	0	4	4	1	0	0	0	0	0	0
P04040	Catalase	CAT	59.755	318	285	14589.9	20510.2	31325.3	5369.04	381.28	1.3	0.0299	0.123	1.04	0.0769	0.14	-0.26	0.669	0.958	23850	86284	31980	4940.8	59419	9164.2	3639.2	1904.3	3862.6	18375	2703.3	0	598.18	0	0	0	1308.2	8	6	5	2	6	2	3	1	2	3	1	0	1
P18084	Integrin beta-5	ITGB5	88.053	310	286	13366.2	18025.4	22871.1	11241.5	2184.2	-2.02	0.0128	0.0728	-0.64	0.396	0.497	1.37	0.101	0.503	33779	5483.4	7892.1	1385.5	81193	24537	5827.6	8820.9	28483	4231.5	14672	0	0	689.7	5722	2582.8	1926.5	2	1	1	1	2	1	1	2	3	2	2	0	0
O43491	Band 4.1-like protein 2	EPB41L2	112.59	265	287	11738.1	14667.6	18248.2	9654.8	4707.44	0.22	0.745	0.821	0.55	0.414	0.513	0.34	0.646	0.958	23387	12982	8260	3206.8	51351	21676	6874.3	10063	28492	6396.3	1708.8	1613.9	279.19	6067.2	3023.5	5012.6	9154.7	7	6	3	4	9	8	5	6	5	4	2	1	1
P49795	Regulator of G-protein signaling 19	RGS19	24.635	300	288	26671.8	37785	64774.3	0	0	NA	NA	NA	NA	NA	NA	NA	NA	NA	85517	109290	107830	10835	124810	10710	4428.3	0	0	0	0	0	0	0	0	0	0	3	2	3	1	1	1	1	0	0	0	0	0	0
P13693	Translationally-controlled tumor protein	TPT1	19.595	301	289	18862.8	26722.3	45809.7	0	0	NA	NA	NA	NA	NA	NA	NA	NA	NA	43203	75876	37393	9704.8	82640	58917	12934	0	0	0	0	0	0	0	0	0	0	1	1	1	1	1	1	1	0	0	0	0	0	0
O75083	WD repeat-containing protein 1	WDR1	66.193	271	290	11564.4	14080.4	14120.3	14024.5	5526.19	-0.76	0.287	0.475	-0.3	0.665	0.754	0.45	0.552	0.948	38773	15383	14258	0	15979	4001	10448	18651	18509	15958	14993	2011.5	757.96	4808.5	6656.5	3336	12072	3	2	2	0	3	1	2	3	1	3	2	1	1
Q92982	Ninjurin-1	NINJ1	16.345	312	291	22228.5	31490.3	52311.2	2341	0	NA	NA	NA	NA	NA	NA	NA	NA	NA	91412	98895	51430	7098.9	105550	8350.3	3442.5	0	11705	0	0	0	0	0	0	0	0	2	2	1	1	2	1	1	0	1	0	0	0	0
P30685;P30491;P30495;P30498;P18464	HLA class I histocompatibility antigen, B-35 alpha chain;HLA class I histocompatibility antigen, B-53 alpha chain;HLA class I histocompatibility antigen, B-56 alpha chain;HLA class I histocompatibility antigen, B-78 alpha chain;HLA class I histocompatibility antigen, B-51 alpha chain	HLA-B	40.455	266	292	31574.5	43772.3	75038.2	0	2300	NA	NA	NA	NA	NA	NA	NA	NA	NA	101350	12911	16530	5718.1	220130	91008	77620	0	0	0	0	0	0	0	11500	0	0	3	1	2	2	4	3	3	0	0	0	0	0	0
P12318;P31995	Low affinity immunoglobulin gamma Fc region receptor II-a;Low affinity immunoglobulin gamma Fc region receptor II-c	FCGR2A;FCGR2C	35	321	293	27329.4	38716.7	64575.3	2514.6	0	NA	NA	NA	NA	NA	NA	NA	NA	NA	20416	203300	53678	19199	140200	15234	0	0	0	12573	0	0	0	0	0	0	0	2	5	2	3	5	1	0	1	1	2	0	0	0
P29401	Transketolase	TKT	67.877	269	294	22481.6	30078.1	48896.2	3732.78	4249.83	NA	NA	NA	NA	NA	NA	NA	NA	NA	73874	8445	41970	11905	182630	21953	1496.5	0	9711.4	8952.5	0	0	16516	2918.6	1235.4	0	579.15	4	2	4	2	5	1	1	0	1	1	0	0	2
P02787	Serotransferrin	TF	77.063	255	295	13860	17010.9	22951.4	8694.18	6297.96	0.22	0.736	0.821	1.52	0.0299	0.0706	1.29	0.08	0.456	27173	40498	54972	856.88	10783	15596	10781	0	9814.9	19567	14089	0	7469	9209.3	1174.8	5823.3	7813.4	4	7	8	1	3	4	5	0	2	4	3	0	1
P27797	Calreticulin	CALR	48.141	314	296	17693.3	25065.5	42186.7	1095.78	0	1.53	0.00822	0.0549	1.46	0.011	0.0356	-0.07	0.907	0.979	35823	46596	114220	8412.7	51238	32778	6239.1	0	0	5478.9	0	0	0	0	0	0	0	3	3	5	2	3	2	1	0	0	1	0	0	0
P0C0L5;P0C0L4	Complement C4-B;Complement C4 beta chain;Complement C4-B alpha chain;C4a anaphylatoxin;C4b-B;C4d-B;Complement C4 gamma chain;Complement C4-A;Complement C4 beta chain;Complement C4-A alpha chain;C4a anaphylatoxin;C4b-A;C4d-A;Complement C4 gamma chain	C4B;C4A	192.75	330	297	9740.07	13548.5	19871.5	4696.32	599.79	NA	NA	NA	NA	NA	NA	NA	NA	NA	10639	18650	24968	14698	48299	14217	7629.7	3394.2	9946.7	4250	5890.7	0	1369.8	992.12	637.02	0	0	10	10	12	10	12	9	6	3	4	3	4	0	2
O14745	Na(+)/H(+) exchange regulatory cofactor NHE-RF1	SLC9A3R1	38.868	304	298	25040.3	35473.8	60812.3	0	0	1.88	0.00267	0.0266	1.45	0.0161	0.046	-0.43	0.477	0.911	14190	115870	42514	4170.9	174130	39697	35114	0	0	0	0	0	0	0	0	0	0	4	6	4	1	7	2	2	0	0	0	0	0	0
Q13277	Syntaxin-3	STX3	33.155	340	299	22162.8	31397.2	50137.7	5160.6	0	NA	NA	NA	NA	NA	NA	NA	NA	NA	7848	122750	106320	0	93871	11234	8940.8	0	0	12724	13079	0	0	0	0	0	0	1	5	5	0	3	1	2	0	0	1	1	0	0
P31146	Coronin-1A	CORO1A	51.026	305	300	18008.9	25512.6	43735.9	0	0	2.19	3.77e-05	0.00154	1.76	0.000426	0.00387	-0.43	0.361	0.815	36959	77155	29934	14190	78451	58569	10893	0	0	0	0	0	0	0	0	0	0	4	4	3	4	3	4	4	0	0	0	0	0	0
Q16563	Synaptophysin-like protein 1	SYPL1	28.565	249	300	21778.6	26502.9	43006.1	3398.4	10440.2	NA	NA	NA	NA	NA	NA	NA	NA	NA	35608	43947	68959	0	80939	54300	17290	0	0	0	16992	0	0	0	19482	0	32719	1	1	1	0	1	1	1	0	0	0	1	0	0
O75563	Src kinase-associated phosphoprotein 2	SKAP2	41.216	325	302	18849.2	26314.5	42520.9	3625.7	932.48	1.04	0.124	0.273	1.33	0.0541	0.107	0.28	0.692	0.958	56522	64592	77676	0	79172	16263	3421	2464.4	10894	0	4770.1	0	0	0	0	0	4662.4	3	4	7	0	5	2	1	1	2	0	1	0	0
Q12913	Receptor-type tyrosine-protein phosphatase eta	PTPRJ	145.94	315	303	19918.5	28217.8	47942.5	603.28	0	3.59	9.89e-09	3.94e-06	3.43	2.14e-08	8.54e-06	-0.16	0.715	0.958	42218	59658	85457	6206.4	118650	17857	5551	0	0	3016.4	0	0	0	0	0	0	0	8	9	9	4	10	5	3	0	0	1	0	0	0
Q92542	Nicastrin	NCSTN	78.41	298	304	11750.1	15539.5	22393.8	5943.42	2655.46	-0.41	0.408	0.588	0.61	0.222	0.316	1.02	0.0647	0.423	37668	23687	30952	616.33	42128	16321	5384.6	6439.3	10782	8691.5	3804.3	0	245.49	2644.1	3493.9	3259.1	3634.7	3	4	4	1	4	3	2	3	2	3	2	0	1
O00453	Leukocyte-specific transcript 1 protein	LST1	10.792	309	305	58031.7	82211.6	140934	0	0	NA	NA	NA	NA	NA	NA	NA	NA	NA	172640	124710	210010	70529	408650	0	0	0	0	0	0	0	0	0	0	0	0	1	1	1	1	2	0	0	0	0	0	0	0	0
P20702	Integrin alpha-X	ITGAX	127.83	319	306	19738.1	27415.2	42864.4	5786.26	1313.03	0.74	0.449	0.614	1.12	0.257	0.358	0.38	0.719	0.958	66373	39538	136330	4213.4	51190	906.24	1500.5	2133.5	7333	18358	1106.8	0	24.754	3490.9	366.38	2683.1	0	10	8	12	2	7	2	4	2	3	4	2	0	1
Q9NQ84	G-protein coupled receptor family C group 5 member C	GPRC5C	48.193	306	307	19230.7	25007.8	16150.5	37408.2	5365.6	NA	NA	NA	NA	NA	NA	NA	NA	NA	8770.6	11081	15772	7616.3	60619	0	9194.4	0	56177	9913.9	120950	0	0	0	11441	0	15387	2	2	1	1	2	0	1	0	1	1	2	0	0
P53801	Pituitary tumor-transforming gene 1 protein-interacting protein	PTTG1IP	20.324	287	308	20436	27845.1	40424.3	10234.2	2654.2	NA	NA	NA	NA	NA	NA	NA	NA	NA	44003	41057	70660	0	99599	17370	10281	0	51171	0	0	0	0	8978.8	4292.2	0	0	1	1	1	0	1	1	1	0	1	0	0	0	0
Q9NV96	Cell cycle control protein 50A	TMEM30A	40.683	281	309	13863	18416.4	27980.4	5026.8	2935.08	NA	NA	NA	NA	NA	NA	NA	NA	NA	23879	29374	35405	10764	49752	37652	9036.5	0	25134	0	0	0	0	0	5578.4	0	9097	2	1	1	3	3	3	1	0	1	0	0	0	0
O60701	UDP-glucose 6-dehydrogenase	UGDH	55.023	278	310	14524.8	17537.8	22831.1	10127.2	7293.62	0.26	0.654	0.771	0.02	0.973	0.981	-0.24	0.701	0.958	19108	15569	17149	6810.8	74242	25108	1830.7	4335.4	42168	1901	2231.5	0	266.68	6687.9	907.5	0	28606	5	4	4	4	6	3	1	2	5	1	2	0	1
Q8NFJ5	Retinoic acid-induced protein 3	GPRC5A	40.251	297	311	17392.3	21558.9	30397.5	9184.74	7392.6	NA	NA	NA	NA	NA	NA	NA	NA	NA	20413	8754.7	62873	0	104140	0	16602	9076.3	24372	7886.6	4588.8	0	0	0	14922	0	22041	1	1	2	0	2	0	1	1	1	1	1	0	0
Q9BW30	Tubulin polymerization-promoting protein family member 3	TPPP3	18.985	320	312	25069.9	35515.7	60884	0	0	NA	NA	NA	NA	NA	NA	NA	NA	NA	9857.3	49423	72106	5600.8	217810	56777	14614	0	0	0	0	0	0	0	0	0	0	1	3	2	1	3	2	1	0	0	0	0	0	0
Q96C19	EF-hand domain-containing protein D2	EFHD2	26.697	321	313	23944	33920.7	58149.8	0	0	1.13	0.0135	0.0747	0.79	0.0756	0.14	-0.35	0.453	0.891	43179	128080	10723	6876.6	132490	75726	9973.7	0	0	0	0	0	0	0	0	0	0	3	6	2	2	5	3	2	0	0	0	0	0	0
P41732	Tetraspanin-7	TSPAN7	27.574	379	314	16098.7	22806.4	8078.31	43425.8	0	NA	NA	NA	NA	NA	NA	NA	NA	NA	8006.2	10759	10548	11434	0	15801	0	83578	104520	13614	15417	0	0	0	0	0	0	1	1	1	1	0	1	0	1	1	1	1	0	0
P09543	2,3-cyclic-nucleotide 3-phosphodiesterase	CNP	47.578	284	315	13702.8	17577.1	27354.1	3889.28	4404.36	0.88	0.118	0.267	0.78	0.16	0.25	-0.09	0.876	0.97	26308	44105	8215	2399.3	90554	10596	9301.3	5664.9	0	5432.7	7186.1	1162.7	0	11277	3558.4	2525.3	4661.1	1	4	4	2	3	2	1	1	0	2	3	1	0
P67936	Tropomyosin alpha-4 chain	TPM4	28.521	330	316	11286.3	14966.5	19005.7	9311.78	2453.57	0.1	0.853	0.905	-0.14	0.797	0.846	-0.25	0.682	0.958	14442	6854.9	23867	3646.7	31654	41772	10803	1659.3	9860.3	3124.3	31915	0	9614.3	1724.3	0	0	929.24	2	1	3	2	2	2	2	1	2	1	2	0	1
P08567	Pleckstrin	PLEK	40.124	323	317	31554.8	44702.7	76633.2	0	0	NA	NA	NA	NA	NA	NA	NA	NA	NA	112750	94926	158440	9287.3	146870	14159	0	0	0	0	0	0	0	0	0	0	0	4	4	5	1	5	1	0	0	0	0	0	0	0
Q9NZN4	EH domain-containing protein 2	EHD2	61.161	302	318	12693.1	16392.9	18132.1	13957.8	3813.68	-0.41	0.42	0.593	0.85	0.1	0.173	1.25	0.0283	0.305	9180.5	8505.3	33673	1043.1	61082	5994	7447.1	8445.9	48131	4468.1	8744.2	0	455.32	3802.1	5421.5	0	9389.5	4	5	6	3	8	3	4	3	4	3	2	0	1
O14818;Q8TAA3	Proteasome subunit alpha type-7;Proteasome subunit alpha type-7-like	PSMA7;PSMA8	27.887	324	319	11226.1	14835.8	19177.9	8757	2562.7	NA	NA	NA	NA	NA	NA	NA	NA	NA	25008	25156	20474	0	32818	21199	9590.1	0	19980	11183	12622	0	7788.6	2014.5	0	0	3010.4	2	2	1	0	3	2	2	0	1	1	1	0	2
P18085	ADP-ribosylation factor 4	ARF4	20.511	275	320	13258.4	16485	26065.2	3072.8	5514.52	NA	NA	NA	NA	NA	NA	NA	NA	NA	39627	24058	33377	7673.4	43221	21309	13191	15364	0	0	0	0	0	8877.6	0	0	18695	2	1	1	1	1	2	1	1	0	0	0	0	0
P23381	Tryptophan--tRNA ligase, cytoplasmic;T1-TrpRS;T2-TrpRS	WARS	53.165	327	321	27365.8	38768.2	66459.8	0	0	2.31	0.000207	0.00551	2.26	0.000269	0.00282	-0.06	0.922	0.979	260530	27626	33748	4224.7	77930	49406	11754	0	0	0	0	0	0	0	0	0	0	6	3	3	2	4	4	2	0	0	0	0	0	0
P61088;Q5JXB2	Ubiquitin-conjugating enzyme E2 N;Putative ubiquitin-conjugating enzyme E2 N-like	UBE2N;UBE2NL	17.138	328	322	12993.7	17662.3	26447.9	5362.38	1789.2	NA	NA	NA	NA	NA	NA	NA	NA	NA	37242	32139	37352	0	52791	20890	4721.5	4362.6	12632	0	9817.3	0	0	2109.9	2752.4	0	4083.7	3	2	3	0	2	2	1	1	1	0	1	0	0
Q6UWD8	Transmembrane protein C16orf54	C16orf54	24.359	333	323	29409.5	41663.4	71423	0	0	0.98	0.0855	0.218	1.33	0.0238	0.06	0.34	0.565	0.948	22838	75842	61134	6095.5	299020	31441	3590.2	0	0	0	0	0	0	0	0	0	0	3	5	3	2	5	3	1	0	0	0	0	0	0
P22748	Carbonic anhydrase 4	CA4	35.032	334	324	27783.7	39360.2	67474.7	0	0	2.25	0.000174	0.00535	1.95	0.000758	0.00541	-0.3	0.579	0.948	6770.6	211870	56523	15504	158580	14676	8399	0	0	0	0	0	0	0	0	0	0	2	7	6	3	6	4	3	0	0	0	0	0	0
P01011	Alpha-1-antichymotrypsin;Alpha-1-antichymotrypsin His-Pro-less	SERPINA3	47.65	234	325	20675	20295.6	34109.6	956.16	21585.6	2.17	0.00387	0.0368	0.08	0.902	0.925	-2.09	0.00881	0.21	22933	17544	88440	20136	21157	55103	13454	1563.9	3216.9	0	0	0	61031	34120	12777	0	0	3	2	4	4	4	3	1	1	1	0	0	0	2
Q9Y6W5	Wiskott-Aldrich syndrome protein family member 2	WASF2	54.283	290	326	26736.5	36380	58708	5120.8	3591.96	1.14	0.0717	0.192	1.27	0.0477	0.0976	0.12	0.851	0.97	50297	68516	58766	0	211710	21667	0	823.8	0	0	21512	3268.2	0	2197.5	6532.6	0	9229.7	4	4	3	0	4	2	0	1	0	0	1	1	0
P29992	Guanine nucleotide-binding protein subunit alpha-11	GNA11	42.123	316	327	10614.8	13543.5	15154.6	11287.9	3586.04	0.1	0.82	0.877	0.35	0.437	0.537	0.25	0.609	0.957	9535.6	21922	3517.2	6954.5	46114	14416	3622.7	4107.9	37097	7333.9	7900.9	0	0	4214.7	3478.7	2962.4	7274.4	2	3	1	2	3	3	2	1	2	2	1	0	0
P21730	C5a anaphylatoxin chemotactic receptor 1	C5AR1	39.335	270	328	33503.3	36916.4	35853.3	38404.8	25311.7	NA	NA	NA	NA	NA	NA	NA	NA	NA	149560	1793	0	0	0	75901	23719	56032	73027	0	62965	0	2815.5	29479	35305	58959	0	1	2	0	0	1	1	1	1	1	0	1	0	1
Q9Y639	Neuroplastin	NPTN	44.387	361	329	9081.33	12865.2	16298.7	8058.28	0	NA	NA	NA	NA	NA	NA	NA	NA	NA	14137	26306	20160	1890.7	15918	28242	7437.5	9489.6	25653	5148.8	0	0	0	0	0	0	0	1	1	1	1	1	1	1	1	1	1	0	0	0
O15031	Plexin-B2	PLXNB2	205.12	346	330	10940.6	14710.6	19778.4	7615.61	1892.57	0.52	0.4	0.579	1.76	0.00821	0.0303	1.24	0.0707	0.43	44185	16930	26371	920.5	37806	7122.5	5113.8	2197.8	22763	6164.1	6483.1	470.03	89.162	1210.3	0	1201	6962.4	12	9	9	3	9	6	5	2	6	5	4	1	1
O15162	Phospholipid scramblase 1	PLSCR1	35.049	336	331	27226.8	38571.3	66122.3	0	0	1.3	0.0127	0.0728	1.1	0.0319	0.0733	-0.2	0.697	0.958	110940	24230	30129	9466.4	268930	8653.6	10507	0	0	0	0	0	0	0	0	0	0	3	2	2	2	3	1	2	0	0	0	0	0	0
P02649	Apolipoprotein E	APOE	36.154	362	332	9806.79	13278	8149.5	20458	1475.8	-1.26	0.022	0.102	-0.07	0.891	0.916	1.19	0.0424	0.374	7302	12325	3365.9	3439.7	10795	15703	4115.9	5458.7	60257	16711	16266	3597.3	0	1545.5	3432.4	0	2401.1	2	4	2	3	3	4	3	2	4	4	4	1	0
P13762	HLA class II histocompatibility antigen, DR beta 4 chain	HLA-DRB4	29.941	338	333	22812.6	29941.4	40269.7	15481.9	5703.4	NA	NA	NA	NA	NA	NA	NA	NA	NA	0	0	158350	0	72378	51160	0	19922	16638	8061.4	29863	2924.9	0	11559	797.98	0	16160	0	0	2	0	1	1	0	1	1	1	2	1	0
O15143	Actin-related protein 2/3 complex subunit 1B	ARPC1B	40.949	288	334	28633.7	38762.1	65083.1	1912.7	4325.52	1.94	0.00709	0.0514	0.78	0.247	0.346	-1.16	0.113	0.512	50710	262770	9742.7	2296.4	79228	49103	1731.3	1369.1	6343.6	1850.8	0	0	0	9898.7	9161.7	0	2567.2	3	4	2	1	3	4	1	1	1	1	0	0	0
Q92608	Dedicator of cytokinesis protein 2	DOCK2	211.95	350	335	15314.7	21695.9	35667.2	2135.97	0	2.38	0.00153	0.0185	3.05	0.000129	0.00166	0.67	0.352	0.815	34428	107590	30795	4783.2	56434	12468	3172.2	330	4570.2	4910.1	869.57	0	0	0	0	0	0	20	28	20	8	22	10	7	1	4	5	1	0	0
O15144	Actin-related protein 2/3 complex subunit 2	ARPC2	34.333	360	336	10664.5	15108.1	22973.6	4096.26	0	-0.05	0.927	0.953	0.78	0.141	0.226	0.83	0.148	0.592	32791	28049	30391	2852.9	46313	19063	1355.5	4398.3	8410.5	3600.3	4072.2	0	0	0	0	0	0	4	4	4	2	5	4	1	2	2	1	1	0	0
P07237	Protein disulfide-isomerase	P4HB	57.116	354	337	15230.2	21576.1	34562.8	3394.66	0	0.85	0.198	0.368	1.6	0.0211	0.0551	0.75	0.295	0.749	11279	32468	108710	2138.3	70252	12377	4715.4	0	1182.8	10305	5485.5	0	0	0	0	0	0	4	4	8	2	8	3	1	0	1	2	2	0	0
O75874	Isocitrate dehydrogenase [NADP] cytoplasmic	IDH1	46.659	341	338	10769.4	14626	22080.5	4189.84	1513.38	0.72	0.143	0.298	1.01	0.0449	0.0928	0.29	0.578	0.948	38641	49924	10323	2829.3	30983	15013	6850.1	3161.3	12623	2158.6	3006.3	0	0	3055.6	1153.7	0	3357.6	4	5	2	2	4	3	3	1	2	1	1	0	0
Q9NRV9	Heme-binding protein 1	HEBP1	21.097	371	339	10102.9	14312.5	19282.3	7354.72	0	NA	NA	NA	NA	NA	NA	NA	NA	NA	14096	43671	25024	3480.5	43395	5309.7	0	7141	6912.1	6852.5	15868	0	0	0	0	0	0	1	3	3	2	2	1	0	2	1	2	2	0	0
Q8NDX1	PH and SEC7 domain-containing protein 4	PSD4	116.25	344	340	33090.3	46878	80362.3	0	0	NA	NA	NA	NA	NA	NA	NA	NA	NA	32262	17399	81983	166390	71862	192640	0	0	0	0	0	0	0	0	0	0	0	2	2	1	1	1	1	0	0	0	0	0	0	0
O94804	Serine/threonine-protein kinase 10	STK10	112.13	342	341	14797.4	20687.2	33804.5	2322.98	661.88	2.04	0.0014	0.018	2.28	0.000487	0.00416	0.24	0.689	0.958	36031	72402	37217	2950.6	64292	21886	1852.6	0	6998.6	4616.3	0	0	0	1563.5	1745.9	0	0	7	8	6	4	10	6	2	0	2	1	0	0	0
A0A0C4DH38;A0A0J9YXX1	Immunoglobulin heavy variable 5-51	IGHV5-51	12.674	353	342	24863.6	35223.4	56104.4	5990	0	NA	NA	NA	NA	NA	NA	NA	NA	NA	13208	15317	60190	0	28786	147370	127860	0	29950	0	0	0	0	0	0	0	0	1	1	3	0	1	2	2	0	1	0	0	0	0
O00160	Unconventional myosin-If	MYO1F	124.84	351	342	11296.7	15854	25331.2	2586	359.2	1.75	0.00875	0.0563	2.37	0.000759	0.00541	0.63	0.348	0.812	31754	37003	27949	3480.5	52286	22343	2503.1	1630.9	4175.3	4953	2170.8	0	0	0	1796	0	0	8	8	8	4	11	5	1	1	1	2	1	0	0
P02747	Complement C1q subcomponent subunit C	C1QC	25.773	345	344	22644.2	31443.8	44850	12675	1525.16	NA	NA	NA	NA	NA	NA	NA	NA	NA	34686	0	74203	101640	0	68321	35100	0	0	0	63375	0	0	0	0	0	7625.8	2	0	2	2	0	3	2	0	0	0	1	0	0
O60861	Growth arrest-specific protein 7	GAS7	54.371	363	345	14520.3	20570.4	32610.9	3713.65	0	0.68	0.354	0.534	0.64	0.381	0.487	-0.04	0.961	0.993	37864	61399	49277	1724.6	74024	0	3987.7	3195.9	8051.9	4019.5	2555.3	745.67	0	0	0	0	0	5	3	5	2	5	0	1	1	1	1	1	1	0
P10314;P30459	HLA class I histocompatibility antigen, A-32 alpha chain;HLA class I histocompatibility antigen, A-74 alpha chain	HLA-A	41.048	325	346	23099.3	30277.6	39538.4	17312.4	5871.28	NA	NA	NA	NA	NA	NA	NA	NA	NA	0	97721	70120	12250	96678	0	0	0	62940	23622	0	0	0	9598.4	19758	0	0	1	2	2	2	2	1	1	1	2	2	1	0	1
P13671	Complement component C6	C6	104.79	355	347	17933.8	25406.3	40885.5	3735.32	0	2.1	0.00826	0.0549	2.93	0.00055	0.00448	0.83	0.301	0.76	55870	2423.1	123440	13428	2989.6	73701	14347	0	15959	2717.6	0	0	0	0	0	0	0	4	3	9	4	2	4	5	0	3	2	1	0	0
P30508;Q07000;Q29960	HLA class I histocompatibility antigen, Cw-12 alpha chain;HLA class I histocompatibility antigen, Cw-15 alpha chain;HLA class I histocompatibility antigen, Cw-16 alpha chain	HLA-C	40.885	308	348	17802.3	24381.1	41796.1	0	2013.1	NA	NA	NA	NA	NA	NA	NA	NA	NA	40595	17644	39517	9513.9	155990	17613	11700	0	0	0	0	0	0	5134	0	0	4931.5	2	2	2	1	2	2	1	0	0	0	0	0	0
Q14761	Protein tyrosine phosphatase receptor type C-associated protein	PTPRCAP	21.196	347	349	25046.4	35482.5	60827.1	0	0	NA	NA	NA	NA	NA	NA	NA	NA	NA	64075	74325	34152	0	90407	155040	7790.5	0	0	0	0	0	0	0	0	0	0	2	2	2	0	2	2	1	0	0	0	0	0	0
P00352	Retinal dehydrogenase 1	ALDH1A1	54.861	285	350	16838	17192.7	20600.7	12421.6	15986.6	-0.43	0.58	0.727	-0.47	0.548	0.642	-0.04	0.965	0.993	58158	35941	0	0	12443	28968	8694.8	9896.7	40707	8016.1	0	3488.3	0	13669	21969	0	44295	5	4	0	0	2	3	3	3	4	2	0	1	1
Q8IZP0	Abl interactor 1	ABI1	55.08	348	351	23904.2	33864.3	58053.1	0	0	1.06	0.173	0.338	1.22	0.119	0.198	0.16	0.846	0.97	42071	155470	73185	10041	110020	15585	0	0	0	0	0	0	0	0	0	0	0	5	5	5	3	7	2	0	0	0	0	0	0	0
P02792	Ferritin light chain	FTL	20.019	355	352	38376	54366	91887.1	1836.52	0	NA	NA	NA	NA	NA	NA	NA	NA	NA	54779	424240	0	0	84144	53501	26546	0	0	9182.6	0	0	0	0	0	0	0	2	2	1	0	2	1	1	0	0	1	0	0	0
O75955	Flotillin-1	FLOT1	47.355	359	353	18625.8	26386.6	43600.2	2287.6	0	0.95	0.108	0.25	1.54	0.0123	0.0387	0.6	0.339	0.804	2240.3	129280	20047	10480	118700	20763	3691.2	0	0	10928	509.98	0	0	0	0	0	0	2	9	6	4	9	7	3	0	0	3	1	0	1
Q8N386	Leucine-rich repeat-containing protein 25	LRRC25	33.178	380	354	11615.6	16455.4	22463	8044.8	0	NA	NA	NA	NA	NA	NA	NA	NA	NA	35725	40566	31214	0	44460	0	5276.2	10770	18394	11060	0	0	0	0	0	0	0	1	1	1	0	1	0	1	1	1	1	0	0	0
P01860	Ig gamma-3 chain C region	IGHG3	41.287	352	355	22688.1	32141.5	55099.7	0	0	NA	NA	NA	NA	NA	NA	NA	NA	NA	25433	25708	101180	0	104310	115430	13637	0	0	0	0	0	0	0	0	0	0	2	1	2	0	2	2	1	0	0	0	0	0	0
Q8NBI5	Solute carrier family 43 member 3	SLC43A3	54.528	293	356	11075.5	12403.8	17556.3	5190.36	7887.36	-0.51	0.345	0.533	-0.71	0.189	0.282	-0.21	0.722	0.958	43780	11849	38266	3394.2	10699	10066	4839.8	11101	9670.2	2583.1	2597.5	0	0	11779	9109	5563.8	12985	2	1	2	1	1	1	1	2	1	1	1	0	0
Q9NRY6	Phospholipid scramblase 3	PLSCR3	31.648	382	357	12428	17606.3	25225.7	6939.1	0	NA	NA	NA	NA	NA	NA	NA	NA	NA	22638	0	29057	3620.6	85370	35894	0	9795.8	15060	9839.7	0	0	0	0	0	0	0	2	1	2	1	1	2	0	1	1	1	0	0	0
P14550	Alcohol dehydrogenase [NADP(+)]	AKR1A1	36.573	336	358	13888.3	18017.5	25722.3	7230.74	3978.14	0.15	0.816	0.877	0.39	0.532	0.627	0.25	0.715	0.958	76164	37641	20272	0	34642	4513.7	6823.6	8043.7	28110	0	0	0	0	2873.4	3580.3	0	13437	5	4	3	0	4	1	2	2	2	0	0	0	0
P35611	Alpha-adducin	ADD1	80.954	368	359	14160.9	20061.3	32471.7	2686.64	0	1.05	0.103	0.244	0.99	0.123	0.201	-0.06	0.93	0.979	9684.8	88578	17770	4364.2	82816	22768	1321.2	1340.6	2979.4	9113.2	0	0	0	0	0	0	0	4	9	6	5	9	7	2	1	1	2	0	0	0
P07900	Heat shock protein HSP 90-alpha	HSP90AA1	84.659	316	360	8968.66	10368	12655.9	7164.9	5610.34	0.53	0.319	0.51	0.26	0.62	0.71	-0.27	0.638	0.958	17238	8650.5	11001	2250.2	19928	24852	4671.3	4330.2	20249	5168.7	6076.6	0	4675.6	5462.3	3589.1	7372.5	6952.2	3	2	2	2	4	4	2	1	3	1	1	0	2
P07766	T-cell surface glycoprotein CD3 epsilon chain	CD3E	23.147	358	361	16393.4	23224	39812.6	0	0	NA	NA	NA	NA	NA	NA	NA	NA	NA	26318	38710	24849	1320.2	95228	79781	12482	0	0	0	0	0	0	0	0	0	0	1	1	1	1	2	1	1	0	0	0	0	0	0
Q15404	Ras suppressor protein 1	RSU1	31.54	273	362	18999.8	24050	41228.6	0	6879.42	0.31	0.595	0.735	0.31	0.596	0.689	0	0.999	0.999	49796	54564	68515	2899.7	97857	8564.9	6403.8	0	0	0	0	0	0	11982	9821.3	2143.8	10450	4	3	4	1	4	1	2	0	0	0	0	0	0
Q9NZA1	Chloride intracellular channel protein 5	CLIC5	46.502	274	363	13371.8	13496.6	18120.4	7023.4	13072.1	-0.05	0.936	0.955	-1.08	0.0675	0.128	-1.04	0.102	0.503	16676	19375	14760	1274.4	52246	16627	5884.1	0	21093	0	14024	0	578.82	20699	20919	3271.7	19892	3	3	2	1	3	1	1	0	1	0	1	0	1
Q08722	Leukocyte surface antigen CD47	CD47	35.213	339	364	34073.6	28956	35156.1	20275.9	46355.9	NA	NA	NA	NA	NA	NA	NA	NA	NA	0	80914	10896	11552	132050	10681	0	0	97495	3079.4	804.95	0	0	5276.8	6632.5	219870	0	0	2	1	1	2	1	0	0	1	2	1	0	0
P01780;A0A0B4J1V1;P01763;P01762	Ig heavy chain V-III region JON;Ig heavy chain V-III region WEA;Ig heavy chain V-III region TRO	IGHV3-21	12.943	365	365	83535.7	118342	202872	0	0	NA	NA	NA	NA	NA	NA	NA	NA	NA	0	78427	51770	0	84548	1142800	62562	0	0	0	0	0	0	0	0	0	0	0	1	1	0	1	4	2	0	0	0	1	0	0
P49913	Cathelicidin antimicrobial peptide;Antibacterial protein FALL-39;Antibacterial protein LL-37	CAMP	19.301	375	366	11496.5	16286.6	27147.2	1081.88	0	0.21	0.685	0.79	-0.1	0.836	0.873	-0.31	0.571	0.948	8360.5	30472	39469	3170	73513	27139	7906.9	0	0	5409.4	0	0	0	0	0	0	0	2	2	2	1	2	2	1	0	0	1	0	0	0
P59998	Actin-related protein 2/3 complex subunit 4	ARPC4	19.667	343	367	16103	21333.2	34147.9	3392.6	3550.52	NA	NA	NA	NA	NA	NA	NA	NA	NA	60886	76830	34641	2268.3	0	64410	0	0	6359.9	5660.6	4942.5	0	0	5113.6	5593.8	0	7045.2	1	1	1	1	0	2	0	0	1	1	1	0	0
Q9Y336	Sialic acid-binding Ig-like lectin 9	SIGLEC9	50.081	384	368	10221.8	14480.9	22717	2950.42	0	NA	NA	NA	NA	NA	NA	NA	NA	NA	62775	14545	11760	12712	46951	6679	3597.2	0	0	12414	2338.1	0	0	0	0	0	0	2	1	1	2	2	1	1	0	0	1	1	0	0
P10915	Hyaluronan and proteoglycan link protein 1	HAPLN1	40.165	385	369	17096.1	14507.9	10251.6	20466.8	23307.9	-1.44	0.0871	0.218	0.3	0.713	0.79	1.74	0.0577	0.423	3696.7	8052	3735	8479.4	47798	0	0	7839.8	44500	29911	20083	0	0	7469.5	0	109070	0	2	2	2	2	4	0	0	2	3	2	2	0	0
P80188	Neutrophil gelatinase-associated lipocalin	LCN2	22.588	370	370	14087	19956.6	34211.3	0	0	NA	NA	NA	NA	NA	NA	NA	NA	NA	10224	9504.2	45866	4716.9	86689	44382	38097	0	0	0	0	0	0	0	0	0	0	1	1	2	1	3	2	3	0	0	0	0	0	0
Q12974;Q93096	Protein tyrosine phosphatase type IVA 2;Protein tyrosine phosphatase type IVA 1	PTP4A2;PTP4A1	19.127	381	371	9780.82	13408.3	18707	5990.18	1074.82	NA	NA	NA	NA	NA	NA	NA	NA	NA	19390	28006	19628	0	51508	8922.3	3494.7	5002.8	20357	4591.1	0	0	0	0	5374.1	0	0	2	1	1	0	3	2	1	1	1	1	0	0	0
P15144	Aminopeptidase N	ANPEP	109.54	349	372	12142.2	16221	27536.3	379.46	2353.14	2.15	0.00065	0.0101	1.96	0.00152	0.0083	-0.19	0.747	0.964	42087	32478	33871	3016.2	60291	9481	11530	0	0	1897.3	0	0	4759.7	434.69	1064.3	0	5507	10	9	10	5	11	6	4	0	0	1	0	0	1
P01700;P01699	Ig lambda chain V-I region HA;Ig lambda chain V-I region VOR	IGLV1-47	12.283	372	373	35288	49991.4	85699.5	0	0	NA	NA	NA	NA	NA	NA	NA	NA	NA	1376.4	13326	184530	2787.1	26247	158600	213030	0	0	0	0	0	0	0	0	0	0	1	1	1	1	1	2	2	0	0	0	0	0	0
Q14254	Flotillin-2	FLOT2	47.064	373	374	19559.9	27709.9	47502.6	0	0	2.04	0.000565	0.0101	1.79	0.00191	0.00952	-0.26	0.643	0.958	3674.6	123230	12733	20451	152570	9884	9975.8	0	0	0	0	0	0	0	0	0	0	3	7	5	5	8	4	5	0	0	0	0	0	0
Q9UBV8	Peflin	PEF1	30.381	374	375	22286.5	31572.5	54124.2	0	0	0.55	0.298	0.485	0.86	0.111	0.185	0.31	0.586	0.948	19130	49720	124010	8951.9	169380	7677.8	0	0	0	0	0	0	0	0	0	0	0	2	3	3	2	3	1	0	0	0	0	0	0	0
P12314;Q92637	High affinity immunoglobulin gamma Fc receptor I;High affinity immunoglobulin gamma Fc receptor IB	FCGR1A;FCGR1B	42.631	390	376	9176.21	12999.6	19703.3	3614.44	0	NA	NA	NA	NA	NA	NA	NA	NA	NA	72322	19175	10857	4507.2	11036	11180	8846.2	0	0	15505	2567.2	0	0	0	0	0	0	3	2	1	2	2	3	2	0	0	2	1	0	0
Q96BJ3	Axin interactor, dorsalization-associated protein	AIDA	35.023	364	377	9983.19	12347.9	12039.9	12779.2	4307.8	-0.76	0.105	0.245	-0.07	0.871	0.9	0.68	0.171	0.632	37259	11855	16784	0	0	14811	3570.3	9427.2	44317	6003.7	4148.1	0	0	10239	4222.4	0	7077.6	2	2	2	0	0	1	1	2	2	2	1	0	0
Q8IX19	Mast cell-expressed membrane protein 1	MCEMP1	21.228	389	378	17830.5	25259.9	41464.9	2572.8	0	0.07	0.9	0.94	0.08	0.89	0.916	0.01	0.991	0.994	14178	62699	114800	8282.3	90295	0	0	0	0	12864	0	0	0	0	0	0	0	1	1	2	1	1	0	0	0	0	1	0	0	0
Q16851	UTP--glucose-1-phosphate uridylyltransferase	UGP2	56.94	418	379	8023.54	11366.7	11218.9	11573.5	0	-0.17	0.762	0.837	0.59	0.292	0.398	0.75	0.212	0.686	13432	8875.3	2616.6	2371	33823	12637	4777.7	3989.5	45113	5706.3	3058.8	0	0	0	0	0	0	3	2	1	1	3	2	2	2	4	2	2	0	0
A0A075B6K4;P01717	Ig lambda chain V-IV region Hil	IGLV3-10	12.441	378	380	16532.8	23421.4	40151	0	0	NA	NA	NA	NA	NA	NA	NA	NA	NA	0	21833	54042	8780	33742	77679	84981	0	0	0	0	0	0	0	0	0	0	0	1	1	1	1	1	1	0	0	0	0	0	0
Q14644	Ras GTPase-activating protein 3	RASA3	95.698	385	381	7730.34	10372.4	14241.7	4955.42	1389.41	0.04	0.933	0.955	0.73	0.127	0.206	0.69	0.179	0.644	25304	21815	23727	2750.4	17576	5397.1	3122.1	3286.7	16902	0	4588.4	0	0	2326.3	372.66	1073.5	3174.6	9	10	10	5	6	3	3	2	4	0	3	0	0
P01602	Ig kappa chain V-I region HK102	IGKV1-5	12.781	383	382	26946.5	38174.2	65441.4	0	0	NA	NA	NA	NA	NA	NA	NA	NA	NA	16732	0	123910	0	104510	156010	56928	0	0	0	0	0	0	0	0	0	0	1	0	1	0	1	1	1	0	0	0	0	0	0
P51153	Ras-related protein Rab-13	RAB13	22.774	399	383	17075.2	24189.9	37903.6	4990.8	0	NA	NA	NA	NA	NA	NA	NA	NA	NA	69415	58179	9720.1	0	73995	54016	0	0	24954	0	0	0	0	0	0	0	0	2	2	1	0	1	2	0	0	1	0	0	0	0
Q13636	Ras-related protein Rab-31	RAB31	21.569	387	384	21605	30607.2	52469.4	0	0	1.07	0.059	0.169	0.95	0.088	0.154	-0.11	0.85	0.97	27489	87686	59402	1131.4	184160	4661.6	2755.9	0	0	0	0	0	0	0	0	0	0	2	3	4	1	6	2	2	0	0	0	0	0	0
Q9ULZ3	Apoptosis-associated speck-like protein containing a CARD	PYCARD	21.627	388	385	14987.9	21232.8	36399.1	0	0	NA	NA	NA	NA	NA	NA	NA	NA	NA	54535	69640	22140	0	79022	24036	5420.5	0	0	0	0	0	0	0	0	0	0	3	2	1	0	2	2	1	0	0	0	0	0	0
Q96CW1	AP-2 complex subunit mu	AP2M1	49.654	369	386	7420.44	9398.64	12511.9	5040.04	2672.76	NA	NA	NA	NA	NA	NA	NA	NA	NA	19396	17335	17171	2278.4	21279	5808.1	4316	3432.9	15734	6033.3	0	0	0	3370.7	3631.4	0	6361.7	1	1	1	1	1	1	1	1	2	2	0	0	0
P27824	Calnexin	CANX	67.567	394	387	17664.4	25024.6	42326.5	801.96	0	1.35	0.0505	0.155	1.85	0.0101	0.0334	0.49	0.495	0.918	7753.8	40062	163260	6731.3	72036	4291.1	2151.5	0	856.49	3153.3	0	0	0	0	0	0	0	4	7	9	4	7	1	1	0	1	1	0	0	0
P08697	Alpha-2-antiplasmin	SERPINF2	54.565	392	388	12955.4	18353.4	31165	417.22	0	1.24	0.0481	0.151	1	0.106	0.177	-0.24	0.71	0.958	4398.1	10110	10502	38975	103830	37595	12745	0	2086.1	0	0	0	0	0	0	0	0	2	4	3	3	6	5	2	0	1	0	0	0	0
Q96RT1	Protein LAP2	ERBB2IP	158.3	357	389	22890.4	25909	44415.5	0	15645.6	3.18	0.000131	0.00435	3.73	1.92e-05	0.000451	0.55	0.464	0.903	88269	17916	73315	0	102480	2616.5	26312	0	0	0	0	0	0	0	0	0	78228	4	5	6	0	7	4	2	0	0	0	0	0	0
P47755	F-actin-capping protein subunit alpha-2	CAPZA2	32.949	365	390	13110.5	17103.3	27371.7	2727.54	3527.92	0.29	0.546	0.697	0.61	0.208	0.303	0.32	0.533	0.941	55923	44168	28203	0	42805	20503	0	4128.2	9509.5	0	0	0	0	4274.4	0	5930.8	7434.4	2	2	2	0	2	2	0	1	1	0	0	0	0
O75022	Leukocyte immunoglobulin-like receptor subfamily B member 3	LILRB3	69.385	391	391	17554.4	24868.8	42632.2	0	0	1.44	0.0171	0.0898	1.37	0.023	0.0593	-0.08	0.901	0.979	30034	117890	40124	3544.8	97066	9766.5	0	0	0	0	0	0	0	0	0	0	0	4	5	4	2	5	3	0	0	0	0	0	0	0
O75995	SAM and SH3 domain-containing protein 3	SASH3	41.595	392	392	16322.2	23123.1	39639.6	0	0	0.75	0.14	0.294	0.61	0.221	0.316	-0.13	0.804	0.97	21162	134850	11154	9874.1	92437	3288.6	4711.4	0	0	0	0	0	0	0	0	0	0	2	4	2	2	4	1	1	0	0	0	0	0	0
P54687	Branched-chain-amino-acid aminotransferase, cytosolic	BCAT1	42.966	377	393	8973.97	9785.38	9375.93	10358.6	7026.6	-1	0.0606	0.172	-0.92	0.08	0.144	0.07	0.896	0.979	3750	0	12241	3156.7	21753	20538	4192.8	10607	27949	0	13237	0	0	0	12788	0	22345	1	0	2	1	2	2	1	2	2	0	2	0	0
P24071	Immunoglobulin alpha Fc receptor	FCAR	32.265	400	394	24395.5	34560.3	59246.3	0	0	NA	NA	NA	NA	NA	NA	NA	NA	NA	19215	126470	82448	6460.8	180130	0	0	0	0	0	0	0	0	0	0	0	0	1	2	2	1	2	0	0	0	0	0	0	0	0
P48426	Phosphatidylinositol 5-phosphate 4-kinase type-2 alpha	PIP4K2A	46.224	397	395	10554	14312.4	21185.7	4689.76	1533.8	NA	NA	NA	NA	NA	NA	NA	NA	NA	25540	58700	11527	1249.3	46159	3723.1	1401.4	7111.8	16337	0	0	0	0	0	7669	0	0	1	3	1	1	2	1	1	1	1	0	0	0	0
Q99828	Calcium and integrin-binding protein 1	CIB1	21.703	401	396	14761.6	20912.3	35849.7	0	0	0.42	0.382	0.563	0.56	0.242	0.34	0.15	0.775	0.97	19238	59210	27172	1267.5	106120	36486	1454.4	0	0	0	0	0	0	0	0	0	0	2	4	4	1	5	3	1	0	0	0	0	0	0
Q8IWA5	Choline transporter-like protein 2	SLC44A2	80.123	408	396	11367.4	16103.8	26467.5	1594.72	0	1.17	0.0407	0.144	1.15	0.0443	0.0925	-0.02	0.97	0.993	8318.3	47970	52823	1492.6	66462	3755.1	4451.3	0	0	3762.5	4211.1	0	0	0	0	0	0	3	5	5	1	4	2	3	0	0	1	1	0	0
P53985	Monocarboxylate transporter 1	SLC16A1	53.944	330	398	12037.9	13096.7	21626.1	1155.64	9496.76	NA	NA	NA	NA	NA	NA	NA	NA	NA	20248	12153	32514	2294	58394	21353	4426.5	0	0	5778.2	0	0	821.79	7951.3	12587	18334	7789.7	3	1	3	1	2	1	1	0	0	1	0	0	1
Q14195	Dihydropyrimidinase-related protein 3	DPYSL3	61.963	425	399	6922.18	9341.82	10486.1	7739.84	1115.06	-0.11	0.82	0.877	0.11	0.807	0.854	0.22	0.663	0.958	2888.1	10848	14722	1167.3	31898	9324	2555.2	4993.4	22310	5576.5	5819.3	0	0	0	0	0	5575.3	2	3	3	1	2	2	1	2	4	4	3	0	0
P48454;Q08209;P16298	Serine/threonine-protein phosphatase 2B catalytic subunit gamma isoform;Serine/threonine-protein phosphatase 2B catalytic subunit alpha isoform;Serine/threonine-protein phosphatase 2B catalytic subunit beta isoform	PPP3CC;PPP3CA;PPP3CB	58.129	402	400	6303.38	8044.83	9001.97	6704.82	2123.9	NA	NA	NA	NA	NA	NA	NA	NA	NA	11547	15300	11816	0	12515	7464.6	4371.2	5306.2	13732	7495.1	5718.2	1272.6	0	3099.8	2834	0	4685.7	1	1	1	0	1	1	1	1	1	1	1	1	0
Q8N257;Q16778;P33778;P23527;P06899	Histone H2B type 3-B;Histone H2B type 2-E;Histone H2B type 1-B;Histone H2B type 1-O;Histone H2B type 1-J	HIST3H2BB;HIST2H2BE;HIST1H2BB;HIST1H2BO;HIST1H2BJ	13.908	376	401	28855.1	39916.9	67304.1	1574.8	2306.68	NA	NA	NA	NA	NA	NA	NA	NA	NA	13578	41978	5252.8	0	282540	127780	0	663.43	0	6266.3	944.29	0	0	2971.3	8562.1	0	0	1	1	1	0	2	2	0	1	0	1	1	0	0
Q9BUL8	Programmed cell death protein 10	PDCD10	24.701	405	401	11141	14851.8	19409.7	8470.72	2235.34	NA	NA	NA	NA	NA	NA	NA	NA	NA	0	55621	0	515.78	59903	14467	5360.8	6561.6	23227	12565	0	0	0	2515.9	0	0	8660.8	0	3	0	1	2	1	1	1	1	1	0	0	0
O15427	Monocarboxylate transporter 4	SLC16A3	49.469	411	403	7958.08	11273.9	18076.7	1750.06	0	0.48	0.293	0.479	0.65	0.162	0.251	0.17	0.736	0.96	15372	9821.7	62602	4191.5	11025	17226	6298.9	0	3294.9	3496.6	1958.8	0	0	0	0	0	0	2	2	3	2	1	2	3	0	1	1	1	0	0
Q92882	Osteoclast-stimulating factor 1	OSTF1	23.787	403	404	15724.8	22276.7	38188.7	0	0	NA	NA	NA	NA	NA	NA	NA	NA	NA	23718	119600	25663	0	71111	23254	3974.7	0	0	0	0	0	0	0	0	0	0	3	3	1	0	2	3	1	0	0	0	0	0	0
P35030	Trypsin-3	PRSS3	32.528	453	405	7561.47	10712.1	8500.43	13808.4	0	NA	NA	NA	NA	NA	NA	NA	NA	NA	11076	12074	0	11235	0	25118	0	14962	15559	19117	0	19404	0	0	0	0	0	1	1	0	1	0	1	0	1	1	1	0	1	0
Q9UKJ1	Paired immunoglobulin-like type 2 receptor alpha	PILRA	34.004	442	406	9295.9	13169.2	17593.9	6974.66	0	NA	NA	NA	NA	NA	NA	NA	NA	NA	59783	22061	18853	0	22460	0	0	4452.1	8444.3	17230	4746.9	0	0	0	0	0	0	3	2	2	0	1	0	0	1	1	1	1	0	0
P35241	Radixin	RDX	68.563	395	407	6996.35	8891.06	11051.1	5867.02	2449.05	0.23	0.614	0.739	0.3	0.502	0.6	0.08	0.876	0.97	5925.6	12969	7113.9	1340.4	31632	15001	3375.7	4992	15715	1756.6	6871.5	0	444.54	1466.8	4820	0	5513.9	1	3	2	2	3	3	2	2	1	1	2	0	1
Q8N9N7	Leucine-rich repeat-containing protein 57	LRRC57	26.754	406	408	7938.84	11246.7	19280	0	0	NA	NA	NA	NA	NA	NA	NA	NA	NA	19839	30165	22554	5561.2	34346	15694	6801.1	0	0	0	0	0	0	0	0	0	0	1	1	1	1	1	1	1	0	0	0	0	0	0
P31997	Carcinoembryonic antigen-related cell adhesion molecule 8	CEACAM8	38.153	407	409	11017.9	15608.7	26757.8	0	0	NA	NA	NA	NA	NA	NA	NA	NA	NA	0	50314	21733	4986.4	66335	31546	12390	0	0	0	0	0	0	0	0	0	0	0	3	2	2	2	2	2	0	0	0	0	0	0
P05771	Protein kinase C beta type	PRKCB	76.868	424	410	8220.14	11645.2	18648.9	1839.96	0	0.75	0.237	0.42	0.89	0.166	0.255	0.13	0.843	0.97	17387	42971	26683	1359	29088	9885.7	3168.9	548.73	0	7909.4	741.67	0	0	0	0	0	0	3	4	4	1	3	3	2	1	0	2	1	0	0
Q6IBS0	Twinfilin-2	TWF2	39.548	433	411	5666.25	8027.18	11501.3	3163.48	0	-0.22	0.613	0.739	-0.12	0.786	0.838	0.1	0.828	0.97	17513	13160	12405	2316.6	14128	17147	3839.2	1910.7	7453.9	1557.8	4895	0	0	0	0	0	0	3	2	3	2	4	4	2	1	2	1	1	0	0
Q30134	HLA class II histocompatibility antigen, DRB1-8 beta chain	HLA-DRB1	30.004	431	412	23089.9	32710.8	47742.6	11666.2	0	NA	NA	NA	NA	NA	NA	NA	NA	NA	203570	72279	32096	0	26253	0	0	0	0	0	58331	0	0	0	0	0	0	2	3	2	0	2	0	0	0	0	0	2	0	0
O43854	EGF-like repeat and discoidin I-like domain-containing protein 3	EDIL3	53.764	367	413	27804.4	29294.1	2857.12	66305.8	24229.3	-3.27	3.85e-05	0.00154	-3.12	6.7e-05	0.00107	0.15	0.831	0.97	15905	0	0	1058.8	2507.7	528.37	0	47186	179720	23459	81164	0	1743.2	15847	38547	4996.4	60013	2	0	0	1	1	1	0	8	9	5	7	0	2
P68871	Hemoglobin subunit beta;LVV-hemorphin-7;Spinorphin	HBB	15.998	396	414	20314.6	27654.3	42462.2	6923.17	2699.5	NA	NA	NA	NA	NA	NA	NA	NA	NA	0	0	106950	0	50395	132360	7530.3	0	0	33739	876.83	0	0	0	4431.7	0	9065.8	0	0	2	0	2	2	1	0	0	2	1	0	0
P80723	Brain acid soluble protein 1	BASP1	22.693	413	415	14318.1	20283.9	34772.4	0	0	NA	NA	NA	NA	NA	NA	NA	NA	NA	7285.8	11121	22296	19655	80887	101770	392.31	0	0	0	0	0	0	0	0	0	0	1	2	3	3	3	5	1	0	0	0	0	0	0
Q13177	Serine/threonine-protein kinase PAK 2;PAK-2p27;PAK-2p34	PAK2	58.042	415	416	14509.5	20555.2	35237.5	0	0	1.24	0.0356	0.133	1.32	0.0265	0.0653	0.08	0.898	0.979	12794	103380	36757	1916.2	80467	9876.8	1471.2	0	0	0	0	0	0	0	0	0	0	4	6	6	2	4	3	1	0	0	0	0	0	0
Q9UK41	Vacuolar protein sorting-associated protein 28 homolog	VPS28	25.425	415	416	11601.1	16434.8	28174	0	0	NA	NA	NA	NA	NA	NA	NA	NA	NA	5372.6	18263	34995	4840.7	110830	19439	3477.7	0	0	0	0	0	0	0	0	0	0	1	2	3	2	4	2	1	0	0	0	0	0	0
O95379	Tumor necrosis factor alpha-induced protein 8	TNFAIP8	23.003	417	418	22166.8	31403	53833.7	0	0	-0.05	0.938	0.955	0.04	0.952	0.969	0.09	0.898	0.979	27489	145200	40230	0	154730	9186.8	0	0	0	0	0	0	0	0	0	0	0	2	3	2	0	3	1	0	0	0	0	0	0	0
P07741	Adenine phosphoribosyltransferase	APRT	19.608	414	419	7607.58	10040.5	13184.2	5639.2	1768.7	NA	NA	NA	NA	NA	NA	NA	NA	NA	0	23726	12230	0	28147	24029	4157.4	4153.6	16444	2741.6	4856.8	0	0	2403.6	2986	0	3453.9	0	2	2	0	2	2	1	1	2	1	1	0	0
P48739	Phosphatidylinositol transfer protein beta isoform	PITPNB	31.54	435	420	6979.61	9887.78	14561.6	3344.5	0	NA	NA	NA	NA	NA	NA	NA	NA	NA	18399	21079	13732	3140.9	29020	16560	0	4723.5	11999	0	0	0	0	0	0	0	0	1	1	1	1	1	2	0	1	1	0	0	0	1
O95865	N(G),N(G)-dimethylarginine dimethylaminohydrolase 2	DDAH2	29.644	434	421	9171.63	12993.1	20207.2	2893.52	0	0.49	0.244	0.424	0.71	0.0955	0.166	0.22	0.619	0.958	19418	21597	32174	840.74	57340	9473.5	606.84	0	7139.8	0	7327.8	0	0	0	0	0	0	4	3	5	1	5	2	1	0	2	0	2	0	0
Q06323	Proteasome activator complex subunit 1	PSME1	28.723	419	422	9421.52	13347.2	22880.8	0	0	NA	NA	NA	NA	NA	NA	NA	NA	NA	35091	23314	8710.5	2110.4	49113	33612	8215	0	0	0	0	0	0	0	0	0	0	2	1	1	1	2	2	1	0	0	0	0	0	0
P01591	Immunoglobulin J chain	IGJ	18.098	420	423	31428.4	44523.6	76326.1	0	0	NA	NA	NA	NA	NA	NA	NA	NA	NA	0	0	198340	0	126930	97843	111170	0	0	0	0	0	0	0	0	0	0	0	0	3	0	4	2	4	0	0	0	0	0	0
Q99572	P2X purinoceptor 7	P2RX7	68.584	426	424	9056.94	12830.7	21151.8	1181.14	0	0.85	0.163	0.327	1.12	0.0727	0.136	0.26	0.686	0.958	64145	15396	16821	714.68	33908	11116	5961.6	720.68	2265	1148.2	1771.8	0	0	0	0	0	0	3	4	3	1	4	2	2	1	1	1	1	0	0
Q9UBR5	Chemokine-like factor	CKLF	17.17	421	425	9689.27	13726.5	23531.1	0	0	NA	NA	NA	NA	NA	NA	NA	NA	NA	25865	46676	34875	6467.9	42191	0	8642.7	0	0	0	0	0	0	0	0	0	0	1	1	1	1	1	0	1	0	0	0	0	0	0
P14625	Endoplasmin	HSP90B1	92.468	397	426	7968.78	10071.9	15315.6	2730.67	2921.37	0.49	0.332	0.524	1.12	0.0335	0.0751	0.63	0.249	0.714	12574	16306	44693	0	12057	14230	7349.1	326.21	750.24	5003.8	7573.1	0	9776.8	3115.2	814.12	0	900.71	4	4	5	0	3	3	4	1	1	3	3	0	3
P06703	Protein S100-A6	S100A6	10.18	422	427	10355.4	14670.1	25148.7	0	0	NA	NA	NA	NA	NA	NA	NA	NA	NA	13297	12111	43339	11826	58769	36699	0	0	0	0	0	0	0	0	0	0	0	1	1	1	1	2	1	0	0	0	0	0	0	0
P53990	IST1 homolog	IST1	39.75	438	428	6755.39	9570.13	14546.2	2603.68	0	NA	NA	NA	NA	NA	NA	NA	NA	NA	8138.5	19436	13710	2257.5	31165	23803	3313.2	0	9288.3	3730.1	0	0	0	0	0	0	0	1	2	1	1	1	2	1	0	1	1	0	0	0
P02763	Alpha-1-acid glycoprotein 1	ORM1	23.511	443	429	12137	17194.1	25585	5447	0	NA	NA	NA	NA	NA	NA	NA	NA	NA	0	57973	2900.8	10961	68322	38938	0	0	0	27235	0	0	0	0	0	0	0	0	2	1	1	2	2	0	0	0	2	0	0	0
P04217	Alpha-1B-glycoprotein	A1BG	54.253	430	430	12181.3	17256.8	29132.3	631.12	0	0.5	0.39	0.569	0.32	0.579	0.673	-0.18	0.775	0.97	18372	60939	42896	680.53	72288	7626.1	1124.5	0	0	3155.6	0	0	0	0	0	0	0	2	6	5	1	7	3	1	0	0	1	0	0	0
O00159	Unconventional myosin-Ic	MYO1C	121.68	440	431	6515.76	8607.72	9708.83	7066.16	1495.08	0.05	0.918	0.952	0.62	0.218	0.312	0.57	0.293	0.749	13383	3333.2	6691.3	1710	29113	10561	3170.3	5511.8	25148	0	4671	0	0	0	748.79	3545.6	3181	6	3	4	5	7	7	4	5	9	0	3	0	0
Q99816	Tumor susceptibility gene 101 protein	TSG101	43.944	449	432	10342.6	14652	23179.2	2713.82	0	NA	NA	NA	NA	NA	NA	NA	NA	NA	2184.6	19059	55479	2508.2	79655	0	3368.7	2557.8	6489	4522.3	0	0	0	0	0	0	0	1	2	5	1	5	0	1	1	1	1	0	0	0
P30044	Peroxiredoxin-5, mitochondrial	PRDX5	22.086	404	433	9678.26	11991.5	20556.9	0	4126.4	-0.17	0.731	0.817	-0.26	0.591	0.685	-0.1	0.857	0.97	9050.5	47967	16406	3406.4	44637	16560	5871.5	0	0	0	0	0	20632	0	0	0	0	2	2	2	1	2	1	2	0	0	0	0	0	1
Q53S08;Q9H0N0	Ras-related protein Rab-6C	RAB6C	28.242	429	434	7078.82	8150.5	10264.9	5190.32	4506.78	NA	NA	NA	NA	NA	NA	NA	NA	NA	16156	8640.5	25066	2626.2	12482	6883.7	0	2391.5	10463	11134	0	1963.1	0	0	0	18061	4472.9	1	1	1	1	1	1	0	1	1	1	0	1	0
Q13303	Voltage-gated potassium channel subunit beta-2	KCNAB2	41	444	435	8049.79	11403.9	18598.8	1331.02	0	NA	NA	NA	NA	NA	NA	NA	NA	NA	10533	45790	29156	1673.2	35531	4932.6	2575.5	0	0	3969.5	2685.6	0	0	0	0	0	0	3	4	3	1	3	1	1	0	0	1	1	0	0
A8MVS5	Protein HIDE1	HIDE1	24.753	447	436	7312.21	10359	16085.2	2342.2	0	NA	NA	NA	NA	NA	NA	NA	NA	NA	7503.1	22707	20155	5083.5	41929	15219	0	0	0	11711	0	0	0	0	0	0	0	1	1	1	1	1	1	0	0	0	1	0	0	0
Q9BZ67;Q9BZ68	FERM domain-containing protein 8;Putative FERM domain-containing protein FRMD8P1	FRMD8;FRMD8P1	51.217	428	437	9613.59	12848.1	19290.4	3828.88	1850.74	NA	NA	NA	NA	NA	NA	NA	NA	NA	29859	23522	37726	0	43926	0	0	4806	8932.9	5405.5	0	0	0	0	4065.9	0	5187.8	3	3	4	0	4	0	0	1	1	1	0	0	0
P62820	Ras-related protein Rab-1A	RAB1A	22.677	454	438	6568.68	9305.62	13738.7	3099.34	0	NA	NA	NA	NA	NA	NA	NA	NA	NA	0	19667	16922	3628.1	40198	10653	5102.7	0	10237	5259.7	0	0	0	0	0	0	0	0	1	1	1	1	1	1	0	1	1	0	0	0
P49961	Ectonucleoside triphosphate diphosphohydrolase 1	ENTPD1	57.964	422	439	8771.46	11572.4	17713.6	2974.8	2049.16	NA	NA	NA	NA	NA	NA	NA	NA	NA	41633	27447	26316	0	22696	2517.9	3385.1	0	10468	2931.1	1474.9	0	0	7293.1	0	0	2952.7	2	2	2	0	2	1	1	0	1	1	1	0	0
P55072	Transitional endoplasmic reticulum ATPase	VCP	89.321	432	440	6370.5	8687.77	13824	1497.07	809.06	1.16	0.0254	0.111	1.17	0.0243	0.061	0.01	0.986	0.994	21712	27109	14781	3396.7	20111	7874.1	1784.1	1209.3	2907.1	723.81	1979.3	665.82	4045.3	0	0	0	0	9	9	9	7	7	5	2	1	1	1	1	1	1
P20963	T-cell surface glycoprotein CD3 zeta chain	CD247	18.696	437	441	11934.9	16907.8	28984.7	0	0	NA	NA	NA	NA	NA	NA	NA	NA	NA	37332	52818	28499	0	69781	0	14463	0	0	0	0	0	0	0	0	0	0	1	1	1	0	1	0	1	0	0	0	0	0	0
P36871	Phosphoglucomutase-1	PGM1	61.448	470	442	7005.93	9925.07	12885	5781.18	0	NA	NA	NA	NA	NA	NA	NA	NA	NA	4848.2	16275	12707	0	44600	7009.6	4755.1	1542.6	22915	3597.4	0	850.91	0	0	0	0	0	2	4	4	0	6	1	3	1	4	2	0	1	0
O00757	Fructose-1,6-bisphosphatase isozyme 2	FBP2	36.743	410	443	11871.2	13438.6	11925.6	15556.9	8109.4	NA	NA	NA	NA	NA	NA	NA	NA	NA	0	17790	65689	0	0	0	0	17653	38620	9114.3	12397	0	0	10696	10358	0	19493	0	1	1	0	0	0	0	1	1	1	1	0	0
P01031	Complement C5;Complement C5 beta chain;Complement C5 alpha chain;C5a anaphylatoxin;Complement C5 alpha chain	C5	188.3	457	444	6156.23	8721.32	12964.9	2780.35	0	1.34	0.0886	0.221	2.15	0.00907	0.0318	0.81	0.326	0.794	21204	236.33	23203	7921.8	0	20411	17778	867.59	11483	1111.1	440.07	0	0	0	0	0	0	8	1	9	7	0	8	9	1	5	1	1	0	0
O95183	Vesicle-associated membrane protein 5	VAMP5	12.805	458	445	13795.2	19543.2	29578.9	5493.4	0	NA	NA	NA	NA	NA	NA	NA	NA	NA	80032	19942	34891	0	72187	0	0	0	27467	0	0	0	0	0	0	0	0	1	1	1	0	1	0	0	0	1	0	0	0	0
P12931	Proto-oncogene tyrosine-protein kinase Src	SRC	59.834	456	446	4987.18	6502.12	7452.13	5172.12	1351.32	NA	NA	NA	NA	NA	NA	NA	NA	NA	16194	5921	12203	1502.7	8624.1	2804.2	4915.9	4911.1	12439	3284.6	5225.9	0	0	0	2610.9	0	4145.7	2	1	2	1	2	1	1	1	1	1	1	0	0
P32942	Intercellular adhesion molecule 3	ICAM3	59.54	441	447	14809.4	20980	35965.8	0	0	NA	NA	NA	NA	NA	NA	NA	NA	NA	7081.9	67413	37057	1639.9	131020	6744.5	804	0	0	0	0	0	0	0	0	0	0	3	6	6	1	7	1	1	0	0	0	0	0	0
Q9UJ70	N-acetyl-D-glucosamine kinase	NAGK	37.375	462	448	7130.41	10101.4	15683.8	2286.14	0	0.31	0.526	0.681	0.36	0.464	0.562	0.05	0.927	0.979	32425	20962	17338	2625.3	33684	2752	0	2689.1	5377.5	3364.1	0	0	0	0	0	0	0	4	3	4	2	5	1	0	1	1	1	0	0	0
P61626	Lysozyme C	LYZ	16.537	445	449	17594.5	24925.5	42729.5	0	0	NA	NA	NA	NA	NA	NA	NA	NA	NA	0	129370	91032	2744.2	62160	13800	0	0	0	0	0	0	0	0	0	0	0	0	1	1	1	1	1	0	0	0	0	0	0	0
P00450	Ceruloplasmin	CP	122.2	446	450	9544.66	13521.6	23179.9	0	0	1.95	0.00458	0.0388	1.55	0.0196	0.0526	-0.39	0.558	0.948	5224.3	8945.7	88437	1659.3	27397	17315	13281	0	0	0	0	0	0	0	0	0	0	6	7	9	3	6	7	6	0	0	0	0	0	0
Q9NZM1	Myoferlin	MYOF	234.71	464	451	6908.37	9606.36	14259.9	3091.4	433.2	1.31	0.0802	0.21	1.78	0.0206	0.0541	0.47	0.546	0.948	24221	4994	46381	150.88	15784	5288.2	3000.3	3304.4	8391.3	1904.7	1856.6	0	18.731	0	1257	219.1	671.15	14	7	20	1	10	6	5	3	3	1	2	0	1
O15400	Syntaxin-7	STX7	29.815	450	452	7160.56	10144.1	17389.9	0	0	NA	NA	NA	NA	NA	NA	NA	NA	NA	11849	21389	45577	1741.3	21245	13837	6091.2	0	0	0	0	0	0	0	0	0	0	3	2	2	1	1	2	1	0	0	0	0	0	0
P50502;Q8IZP2;Q8NFI4	Hsc70-interacting protein;Putative protein FAM10A4;Putative protein FAM10A5	ST13;ST13P4;ST13P5	41.331	452	453	6036.85	8552.2	14660.9	0	0	NA	NA	NA	NA	NA	NA	NA	NA	NA	14256	11564	21487	2611.8	27091	18148	7468.6	0	0	0	0	0	0	0	0	0	0	3	2	3	2	2	3	3	0	0	0	0	0	0
P62136;P62140	Serine/threonine-protein phosphatase PP1-alpha catalytic subunit;Serine/threonine-protein phosphatase PP1-beta catalytic subunit	PPP1CA;PPP1CB	37.512	486	454	8316.28	11781.4	16676.7	4927.96	0	NA	NA	NA	NA	NA	NA	NA	NA	NA	23121	51194	19064	0	23358	0	0	1459.2	14888	8292.6	0	0	0	0	0	0	0	4	4	4	0	4	0	0	1	2	2	0	0	0
P48960	CD97 antigen;CD97 antigen subunit alpha;CD97 antigen subunit beta	CD97	91.868	465	455	6155.08	8719.69	13377.5	2198.8	0	NA	NA	NA	NA	NA	NA	NA	NA	NA	22281	13153	21901	5243.3	20086	10978	0	0	10994	0	0	0	0	0	0	0	0	1	1	2	2	2	2	0	0	1	0	0	0	0
P02790	Hemopexin	HPX	51.676	483	456	4593.61	6507.61	9084.4	2900.11	0	NA	NA	NA	NA	NA	NA	NA	NA	NA	7585.1	18142	12794	3778.6	12747	6342.5	2201.6	0	2857.8	8331.9	2441.6	869.24	0	0	0	0	0	2	2	2	3	2	1	1	0	1	2	1	1	0
Q9GZU7	Carboxy-terminal domain RNA polymerase II polypeptide A small phosphatase 1	CTDSP1	29.203	427	457	7219.26	9752.89	16719.2	0	1138.56	NA	NA	NA	NA	NA	NA	NA	NA	NA	19247	48227	19302	3793.9	7332.7	15076	4056.1	0	0	0	0	0	0	2805.6	2887.2	0	0	2	3	2	1	1	1	1	0	0	0	0	0	0
P19878	Neutrophil cytosol factor 2	NCF2	59.761	448	458	6507.22	8845.53	14323.3	1176.64	895.28	0.74	0.135	0.29	0.48	0.332	0.437	-0.27	0.609	0.957	15573	28513	12604	2757.1	30983	8660.2	1172.9	1304.6	2015.5	2563.1	0	0	0	1517.8	1217.4	0	1741.2	3	3	3	2	4	2	1	1	1	1	0	0	0
P07195	L-lactate dehydrogenase B chain	LDHB	36.638	409	459	11547.1	13801	20343.2	4641.8	6137.92	NA	NA	NA	NA	NA	NA	NA	NA	NA	50940	50594	3275.7	0	31112	4830.2	1650.6	0	0	23209	0	0	20039	6500	1633.3	0	2517.3	3	3	1	0	2	1	1	0	0	1	0	0	2
Q13642	Four and a half LIM domains protein 1	FHL1	36.263	505	460	4723.52	6691.65	5554.01	8284.34	0	NA	NA	NA	NA	NA	NA	NA	NA	NA	5190.4	0	5822.7	0	14594	10494	2777	9619.2	18566	6294	6942.5	0	0	0	0	0	0	1	0	1	0	1	1	1	1	1	1	1	0	0
P61020	Ras-related protein Rab-5B	RAB5B	23.707	459	461	7458.45	10566.1	18113.4	0	0	-0.5	0.235	0.418	-0.75	0.082	0.147	-0.25	0.583	0.948	10563	41877	16575	4331.7	42100	9203.2	2143.7	0	0	0	0	0	0	0	0	0	0	2	2	2	2	2	2	2	0	0	0	0	0	0
Q16658	Fascin	FSCN1	54.529	501	462	4930.24	6984.51	5316.3	9320	0	NA	NA	NA	NA	NA	NA	NA	NA	NA	7334.7	3361.4	8892.9	1421.4	10143	3439.4	2621.3	6641.7	31819	2673.7	5465.6	0	0	0	0	0	0	2	1	2	2	2	1	1	2	2	1	1	0	0
O43451	Maltase-glucoamylase, intestinal;Maltase;Glucoamylase	MGAM	209.85	461	463	11167	15819.9	27024	134.16	0	1.54	0.0405	0.144	1.84	0.0162	0.046	0.3	0.694	0.958	749.08	50164	32855	2828.5	93168	6520.6	2883.1	0	0	670.78	0	0	0	0	0	0	0	2	9	10	4	14	5	2	0	1	2	0	0	0
O60603	Toll-like receptor 2	TLR2	89.837	460	464	5921.92	8215.04	13356.7	1016.67	418.42	0.62	0.118	0.267	1.21	0.00451	0.0184	0.59	0.168	0.632	22767	22366	19765	2995.6	19182	4661.4	1760.1	0	0	4454.4	628.96	0	0	2092.1	0	0	0	2	3	3	1	3	2	2	0	0	1	1	0	0
Q92930	Ras-related protein Rab-8B	RAB8B	23.584	463	465	11667.8	16529.4	28336.1	0	0	NA	NA	NA	NA	NA	NA	NA	NA	NA	15304	70186	40560	0	60623	11680	0	0	0	0	0	0	0	0	0	0	0	1	1	1	0	1	1	0	0	0	0	0	0	0
Q9Y3L5	Ras-related protein Rap-2c	RAP2C	20.745	465	466	11079.9	15696.5	26908.3	0	0	-0.22	0.655	0.771	0.15	0.766	0.824	0.36	0.492	0.918	14590	63112	17000	1267	83292	9097.2	0	0	0	0	0	0	0	0	0	0	0	2	2	2	1	3	2	0	0	0	0	0	0	0
Q9GZY6	Linker for activation of T-cells family member 2	LAT2	26.55	467	467	10118.3	14334.3	24573.1	0	0	NA	NA	NA	NA	NA	NA	NA	NA	NA	15420	74067	10758	3195.4	62858	4802.3	911.07	0	0	0	0	0	0	0	0	0	0	2	4	2	1	4	1	1	0	0	0	0	0	0
Q15722	Leukotriene B4 receptor 1	LTB4R	37.557	480	468	11963.7	16948.6	28007.4	1466.32	0	NA	NA	NA	NA	NA	NA	NA	NA	NA	3590.8	97162	10495	8957.1	75847	0	0	0	0	7331.6	0	0	0	0	0	0	0	1	1	1	1	1	0	0	0	0	1	0	0	0
Q9UEY8	Gamma-adducin	ADD3	79.154	469	469	9706.34	13750.6	23572.5	0	0	0.97	0.102	0.244	0.75	0.199	0.294	-0.22	0.727	0.96	9003.3	72405	16072	3476.4	57318	5857.4	875.63	0	0	0	0	0	0	0	0	0	0	4	10	6	4	8	3	1	0	0	0	0	0	0
O75368	SH3 domain-binding glutamic acid-rich-like protein	SH3BGRL	12.774	471	470	6844.47	9696.33	16622.3	0	0	NA	NA	NA	NA	NA	NA	NA	NA	NA	5733.9	26461	35350	6489.1	30356	0	11966	0	0	0	0	0	0	0	0	0	0	1	1	2	1	1	0	2	0	0	0	0	0	0
Q86YV0	RAS protein activator like-3	RASAL3	111.9	472	471	7120.1	10086.8	17291.7	0	0	1.4	0.00473	0.0393	1.44	0.00391	0.0166	0.04	0.941	0.98	8365	42373	12769	2369	34264	18530	2371.7	0	0	0	0	0	0	0	0	0	0	6	9	8	4	8	8	3	0	0	0	0	0	0
O43914	TYRO protein tyrosine kinase-binding protein	TYROBP	12.179	473	472	11007.2	15593.5	26731.7	0	0	NA	NA	NA	NA	NA	NA	NA	NA	NA	17849	51157	36230	0	71702	10184	0	0	0	0	0	0	0	0	0	0	0	1	1	1	0	1	1	0	0	0	0	0	0	0
Q7Z5G4	Golgin subfamily A member 7	GOLGA7	15.824	475	473	9846.76	13949.6	23913.6	0	0	NA	NA	NA	NA	NA	NA	NA	NA	NA	18875	54977	16998	985.93	65296	10263	0	0	0	0	0	0	0	0	0	0	0	2	2	2	1	2	1	0	0	0	0	0	0	0
Q9UQB8	Brain-specific angiogenesis inhibitor 1-associated protein 2	BAIAP2	60.867	487	474	4969.91	6812.37	9263.09	3381.36	548.02	NA	NA	NA	NA	NA	NA	NA	NA	NA	10869	2230.6	14457	1239.8	27264	5552.3	3228.9	1886.5	6347.2	1550.5	7122.6	0	0	0	2740.1	0	0	3	1	2	1	3	2	1	1	1	2	2	0	0
O60496	Docking protein 2	DOK2	45.378	478	475	5039.58	7139.4	12239	0	0	-0.05	0.92	0.952	-0.11	0.827	0.866	-0.06	0.913	0.979	23559	15919	13164	3619.1	16452	5361.3	7598.4	0	0	0	0	0	0	0	0	0	0	3	3	3	1	3	1	3	0	0	0	0	0	0
P20645	Cation-dependent mannose-6-phosphate receptor	M6PR	30.993	510	476	5555.96	7870.94	8913.79	6410.97	0	NA	NA	NA	NA	NA	NA	NA	NA	NA	20888	8835.6	26698	0	0	5974.9	0	6144.4	8820.4	16636	454.04	0	0	0	0	0	0	2	2	2	0	0	1	0	1	1	1	1	0	0
P63241;Q9GZV4;Q6IS14	Eukaryotic translation initiation factor 5A-1;Eukaryotic translation initiation factor 5A-2;Eukaryotic translation initiation factor 5A-1-like	EIF5A;EIF5A2;EIF5AL1	16.832	412	477	11716.5	13181.3	22596.5	0	8201	NA	NA	NA	NA	NA	NA	NA	NA	NA	27349	37456	36942	0	50997	0	5431.4	0	0	0	0	0	26303	14702	0	0	0	3	3	3	0	3	0	1	0	0	0	0	0	1
Q15181	Inorganic pyrophosphatase	PPA1	32.66	481	477	6650.63	9421.73	16151.5	0	0	NA	NA	NA	NA	NA	NA	NA	NA	NA	28933	9387.2	8732	1759.6	47834	9308.3	7106.6	0	0	0	0	0	0	0	0	0	0	5	1	2	1	5	2	2	0	0	0	0	0	0
Q6UWF3	SLP adapter and CSK-interacting membrane protein	SCIMP	16.618	482	479	14467.4	20495.4	35135	0	0	NA	NA	NA	NA	NA	NA	NA	NA	NA	94266	34083	58636	0	58960	0	0	0	0	0	0	0	0	0	0	0	0	1	1	1	0	1	0	0	0	0	0	0	0	0
P16150	Leukosialin	SPN	40.321	484	480	11666.7	16527.8	28333.4	0	0	NA	NA	NA	NA	NA	NA	NA	NA	NA	4097.1	31192	20218	1116.9	120480	21230	0	0	0	0	0	0	0	0	0	0	0	1	4	1	2	5	1	0	0	0	0	0	0	0
P16070	CD44 antigen	CD44	81.537	454	481	8289.39	11041.7	18305.6	872.17	1683.96	NA	NA	NA	NA	NA	NA	NA	NA	NA	10432	0	36385	1249.8	52895	24029	3148.2	881.25	3138.5	0	341.09	0	0	0	2890.9	0	5528.9	5	3	3	2	6	2	2	2	2	1	2	1	0
P40199	Carcinoembryonic antigen-related cell adhesion molecule 6	CEACAM6	37.194	485	482	17208.7	24379	41792.6	0	0	NA	NA	NA	NA	NA	NA	NA	NA	NA	10369	108600	60759	0	112820	0	0	0	0	0	0	0	0	0	0	0	0	1	1	1	0	1	0	0	0	0	0	0	0	0
P08648	Integrin alpha-5;Integrin alpha-5 heavy chain;Integrin alpha-5 light chain	ITGA5	114.54	500	483	5505.03	7798.79	11705.1	2329.92	0	NA	NA	NA	NA	NA	NA	NA	NA	NA	13956	14680	25560	0	21965	4389.8	1385.1	1287.9	5597.2	3203.1	1561.4	0	0	0	0	0	0	3	3	3	0	4	2	1	1	1	1	1	0	0
P04632	Calpain small subunit 1	CAPNS1	28.315	477	484	7006.4	9529.84	15458.1	1230.3	950.13	-0.87	0.0684	0.186	-0.48	0.299	0.405	0.39	0.437	0.881	21067	24859	7752.6	0	35553	16793	2182	0	6151.5	0	0	0	0	604.16	896.97	0	3249.5	3	3	2	0	3	3	1	0	1	0	0	0	0
Q969X1	Protein lifeguard 3	TMBIM1	34.607	438	485	20246.4	22108.4	37900.1	0	15777.6	NA	NA	NA	NA	NA	NA	NA	NA	NA	0	163230	50092	0	0	41843	10136	0	0	0	0	0	0	0	0	0	78888	0	1	1	0	0	1	1	0	0	0	0	0	0
Q9ULV4	Coronin-1C	CORO1C	53.248	436	486	6377.29	7007.98	8535.68	4869.2	4863.62	-0.95	0.056	0.163	-0.89	0.0712	0.134	0.06	0.911	0.979	16073	3158.9	3297.7	871.09	20648	14507	1194.1	2332.7	15874	1317.9	4821.4	0	0	5615.5	5315.3	5018.3	8369	2	1	1	1	3	3	1	1	2	1	1	0	0
P22314	Ubiquitin-like modifier-activating enzyme 1	UBA1	117.85	468	487	4866.51	5863.16	8391.4	2323.62	2474.55	0.29	0.487	0.643	1.38	0.00276	0.0125	1.09	0.0217	0.263	14287	7530.5	7657.1	2473.6	16390	8613.6	1788	2209.8	6872.9	949.4	1541.5	44.491	8535.8	2953.7	301.75	0	581.5	8	4	7	4	6	3	3	3	4	1	2	1	2
Q9C0H2	Protein tweety homolog 3	TTYH3	57.544	507	488	5275.71	7473.93	11024.7	2502.89	0	NA	NA	NA	NA	NA	NA	NA	NA	NA	5305.2	6412.6	34806	0	21929	4491.2	4228.7	2023.3	5354.2	2656.9	1844.9	635.13	0	0	0	0	0	1	1	2	0	1	1	1	1	1	1	1	1	0
P62942	Peptidyl-prolyl cis-trans isomerase FKBP1A	FKBP1A	11.951	491	489	33208.8	47045.8	80649.9	0	0	NA	NA	NA	NA	NA	NA	NA	NA	NA	66309	0	237270	0	260970	0	0	0	0	0	0	0	0	0	0	0	0	1	0	1	0	1	0	0	0	0	0	0	0	0
P07384	Calpain-1 catalytic subunit	CAPN1	81.889	497	490	4899.49	6766.73	10161.3	2014.37	418.12	0.03	0.951	0.961	0.84	0.0563	0.111	0.81	0.0843	0.461	17718	15487	8542.6	990.02	16926	10530	935.34	4282.3	5381	0	408.53	0	0	0	852.8	1237.8	0	4	5	3	2	5	3	1	4	3	0	2	0	0
O75915	PRA1 family protein 3	ARL6IP5	21.614	492	491	8369.82	11857.2	20326.7	0	0	NA	NA	NA	NA	NA	NA	NA	NA	NA	27704	21334	57779	0	30046	0	5424	0	0	0	0	0	0	0	0	0	0	1	2	1	0	1	0	1	0	0	0	0	0	0
P11413	Glucose-6-phosphate 1-dehydrogenase	G6PD	59.256	488	492	6488.01	8979.99	14782.4	856.62	507.26	1.07	0.0526	0.159	1.23	0.0279	0.067	0.16	0.779	0.97	6505.2	36466	13157	1908.6	35330	10110	0	0	0	4283.1	0	0	2536.3	0	0	0	0	3	4	4	2	4	3	0	0	0	1	0	0	1
P17655	Calpain-2 catalytic subunit	CAPN2	79.994	493	493	4475.12	5546.86	6641.23	4014.74	1902.96	-0.6	0.187	0.354	-0.92	0.0501	0.101	-0.31	0.516	0.931	8690.8	1831.5	7528.8	1738.5	6654	16506	3539	1272.8	11974	3856.3	2970.6	0	0	0	1360.1	0	8154.7	3	1	3	2	2	3	2	1	2	2	1	0	0
Q9UBP9	PTB domain-containing engulfment adapter protein 1	GULP1	34.49	508	494	4511.02	5766.62	4280.87	7846.66	1497.58	NA	NA	NA	NA	NA	NA	NA	NA	NA	2894.6	3516.9	5723.6	1116.8	12484	4230.2	0	8475.9	14757	3800.4	12200	0	0	2550.9	2135.3	0	2801.7	1	1	1	1	1	1	0	1	1	1	2	0	0
Q9HDC9	Adipocyte plasma membrane-associated protein	APMAP	46.48	506	495	5298.91	7506.79	11930	1314.28	0	NA	NA	NA	NA	NA	NA	NA	NA	NA	4219.1	669.33	19849	2197	40201	10906	5468.7	0	0	6571.4	0	0	0	0	0	0	0	3	3	2	3	3	2	1	0	1	2	1	0	0
Q99497	Protein deglycase DJ-1	PARK7	19.891	498	496	6505.31	9215.85	15798.6	0	0	NA	NA	NA	NA	NA	NA	NA	NA	NA	7175.7	28182	0	4299	55245	8622.8	7065.7	0	0	0	0	0	0	0	0	0	0	1	2	0	1	2	1	1	0	0	0	0	0	0
Q6IQ22	Ras-related protein Rab-12	RAB12	27.248	531	497	3972.79	5628.12	6975.69	3741.52	0	-0.67	0.167	0.334	-0.64	0.183	0.275	0.03	0.961	0.993	14911	8368.8	8962.8	410.42	10403	4766.4	1007.4	3540.5	9601.8	1161.6	4403.7	0	0	0	0	0	0	3	3	3	1	3	2	1	2	2	1	2	0	0
Q9BRF8	Serine/threonine-protein phosphatase CPPED1	CPPED1	35.548	503	498	6855.38	9711.79	16648.8	0	0	NA	NA	NA	NA	NA	NA	NA	NA	NA	30019	54883	5399.3	2068	18177	4262.6	1732.6	0	0	0	0	0	0	0	0	0	0	3	3	1	1	2	1	1	0	0	0	0	0	0
P25105	Platelet-activating factor receptor	PTAFR	39.203	504	499	15876	22491	38556	0	0	NA	NA	NA	NA	NA	NA	NA	NA	NA	26631	99060	0	0	140290	0	3910.8	0	0	0	0	0	0	0	0	0	0	1	1	0	0	2	0	1	0	0	0	0	0	0
P18433	Receptor-type tyrosine-protein phosphatase alpha	PTPRA	90.718	529	500	4757.35	6739.57	8931.83	3670.42	0	0.17	0.704	0.801	0.46	0.318	0.421	0.29	0.561	0.948	10610	10558	8760.6	0	23538	9056.2	0	3808.5	12610	1873.8	59.785	0	0	0	0	0	0	3	3	2	0	3	3	0	3	4	1	1	0	0
P29966	Myristoylated alanine-rich C-kinase substrate	MARCKS	31.554	496	501	8636.28	11922.5	20438.5	0	749.42	NA	NA	NA	NA	NA	NA	NA	NA	NA	0	52617	13440	2559.6	54153	20300	0	0	0	0	0	0	0	0	0	0	3747.1	0	5	1	2	5	3	0	0	0	0	0	0	0
Q04837	Single-stranded DNA-binding protein, mitochondrial	SSBP1	17.259	509	502	7480.41	10597.2	18166.7	0	0	NA	NA	NA	NA	NA	NA	NA	NA	NA	12952	0	65283	0	10414	27966	10552	0	0	0	0	0	0	0	0	0	0	2	0	2	0	1	1	1	0	0	0	0	0	0
P17066	Heat shock 70 kDa protein 6	HSPA6	71.027	489	503	6430.45	8220.96	12486.1	2249.8	2133.24	NA	NA	NA	NA	NA	NA	NA	NA	NA	9206.5	25996	12253	0	25493	14454	0	0	11249	0	0	0	0	4085.1	0	0	6581.1	1	1	1	0	1	1	0	0	1	0	1	0	0
Q96FN4	Copine-2	CPNE2	61.189	517	504	5710.06	8089.25	13368.8	697.94	0	NA	NA	NA	NA	NA	NA	NA	NA	NA	4511.9	29531	14038	1391	37816	4976.2	1317.2	665.18	1315.2	1509.3	0	0	0	0	0	0	0	1	3	2	1	3	2	1	1	1	1	0	0	0
O60234;P60983	Glia maturation factor gamma;Glia maturation factor beta	GMFG;GMFB	16.801	511	504	6617.69	9375.07	16071.5	0	0	NA	NA	NA	NA	NA	NA	NA	NA	NA	12246	45276	0	8034.8	32138	14806	0	0	0	0	0	0	0	0	0	0	0	1	1	0	1	1	1	0	0	0	0	0	0	0
P01912;Q5Y7A7;Q95IE3	HLA class II histocompatibility antigen, DRB1-3 chain;HLA class II histocompatibility antigen, DRB1-13 beta chain;HLA class II histocompatibility antigen, DRB1-12 beta chain	HLA-DRB1	30.12	520	506	6962.65	9289.09	10828.4	7134.11	1379.2	NA	NA	NA	NA	NA	NA	NA	NA	NA	0	24949	5185.5	0	29976	15688	0	0	30712	4621.3	337.23	0	0	0	0	0	6896	0	1	1	0	1	2	0	0	1	1	1	0	0
P43490	Nicotinamide phosphoribosyltransferase	NAMPT	55.52	513	507	6992.74	9906.38	16982.4	0	0	0.73	0.195	0.363	0.34	0.54	0.634	-0.39	0.514	0.931	7490.4	16196	11122	3037.5	72790	8240.7	0	0	0	0	0	0	0	0	0	0	0	2	3	3	2	4	1	0	0	0	0	0	0	0
Q9UGN4	CMRF35-like molecule 8	CD300A	33.2	514	508	6706.66	9501.1	16287.6	0	0	NA	NA	NA	NA	NA	NA	NA	NA	NA	11047	49189	17273	4096.6	31590	817.65	0	0	0	0	0	0	0	0	0	0	0	1	2	2	2	2	1	0	0	0	0	0	0	0
Q14242	P-selectin glycoprotein ligand 1	SELPLG	43.201	515	509	12930.8	18318.6	31403.3	0	0	NA	NA	NA	NA	NA	NA	NA	NA	NA	0	95104	5077.3	1402.7	103760	14479	0	0	0	0	0	0	0	0	0	0	0	0	3	1	1	2	1	0	0	0	0	0	0	0
P42224	Signal transducer and activator of transcription 1-alpha/beta	STAT1	87.334	516	510	6682.95	9467.52	16230	0	0	0.71	0.213	0.387	0.77	0.179	0.27	0.06	0.925	0.979	49238	2899.7	12486	0	28255	16584	4147.5	0	0	0	0	0	0	0	0	0	0	6	2	4	0	6	4	3	0	0	0	0	0	0
Q96D96	Voltage-gated hydrogen channel 1	HVCN1	31.683	545	511	8826.42	12504.1	16192.3	7340.62	0	NA	NA	NA	NA	NA	NA	NA	NA	NA	95287	8241.8	0	0	0	0	9817.2	0	28113	0	8590.1	0	0	0	0	0	0	2	1	0	0	0	0	1	0	1	0	1	0	0
Q9UIB8	SLAM family member 5	CD84	38.782	502	512	4218.21	5220.47	6546.3	3364.3	1812.79	NA	NA	NA	NA	NA	NA	NA	NA	NA	0	6578.6	20795	1187	7357	5572.4	4334.1	3502.6	10756	0	2562.9	0	0	1164.2	3123.4	325.24	4451.1	0	1	2	1	1	2	2	1	1	0	1	0	0
P05976;P08590	Myosin light chain 1/3, skeletal muscle isoform;Myosin light chain 3	MYL1;MYL3	21.145	518	513	8365.96	11851.8	20317.3	0	0	NA	NA	NA	NA	NA	NA	NA	NA	NA	13817	48524	31121	0	45509	3250.4	0	0	0	0	0	0	0	0	0	0	0	1	1	1	0	1	1	0	0	0	0	0	0	0
P13489	Ribonuclease inhibitor	RNH1	49.973	528	514	4966.22	6487.78	6902.29	5907.48	1314.48	NA	NA	NA	NA	NA	NA	NA	NA	NA	16325	19344	12647	0	0	0	0	5915.7	19034	1298.6	2433.2	855.92	0	1997.1	0	0	4575.3	2	3	3	0	0	0	0	2	2	1	1	1	0
Q9BX79	Stimulated by retinoic acid gene 6 protein homolog	STRA6	73.502	555	515	3575.52	5065.32	5122.41	4985.38	0	NA	NA	NA	NA	NA	NA	NA	NA	NA	0	0	15681	1578.5	7677.5	8174.7	2745.2	6584.4	14258	2148.6	1935.9	0	0	0	0	0	0	0	0	2	1	1	1	1	1	1	1	1	0	0
P05026	Sodium/potassium-transporting ATPase subunit beta-1	ATP1B1	35.061	522	516	6843.02	9694.28	16618.8	0	0	NA	NA	NA	NA	NA	NA	NA	NA	NA	50597	0	17173	2724.4	31847	13990	0	0	0	0	0	0	0	0	0	0	0	2	0	1	1	2	1	0	0	0	0	0	0	0
P30043	Flavin reductase (NADPH)	BLVRB	22.119	532	517	4191.81	5544.15	7242.1	3167.02	946.18	NA	NA	NA	NA	NA	NA	NA	NA	NA	13149	14354	9429	1859.7	11903	0	0	0	7691.9	4316.4	3826.8	0	0	0	0	0	4730.9	1	1	1	1	1	0	0	0	1	1	1	0	0
P60842	Eukaryotic initiation factor 4A-I	EIF4A1	46.153	479	518	6163.34	6331.5	8978.07	2626.3	5759.76	-0.43	0.461	0.619	-1.28	0.0355	0.0787	-0.85	0.181	0.644	17341	8984.9	13499	408.77	15381	7231.8	0	1155.5	11976	0	0	0	17683	6980.7	0	0	4135.1	3	2	3	1	3	2	0	1	3	0	0	0	3
P05546	Heparin cofactor 2	SERPIND1	57.07	495	519	10277.5	13319.1	17755.5	7108.22	2977.66	NA	NA	NA	NA	NA	NA	NA	NA	NA	0	0	102350	3712.1	3838.5	14388	0	1081.1	34460	0	0	0	288.88	1465.5	7145.1	5988.8	0	0	0	3	1	1	2	0	1	3	0	0	0	1
P05186	Alkaline phosphatase, tissue-nonspecific isozyme	ALPL	57.304	523	520	6396.48	9061.68	15534.3	0	0	0.37	0.446	0.611	0.28	0.563	0.657	-0.09	0.862	0.97	748.99	42252	8075.2	1730.2	45532	5150.8	5251	0	0	0	0	0	0	0	0	0	0	1	5	3	3	6	3	4	0	0	0	0	0	0
Q9H8S9;Q7L9L4	MOB kinase activator 1A;MOB kinase activator 1B	MOB1A;MOB1B	25.079	526	521	4867.85	6896.12	11821.9	0	0	NA	NA	NA	NA	NA	NA	NA	NA	NA	23158	8743.9	16666	0	23329	6642.6	4214	0	0	0	0	0	0	0	0	0	0	1	1	1	0	2	1	1	0	0	0	0	0	0
Q96S86;Q86UW8	Hyaluronan and proteoglycan link protein 3;Hyaluronan and proteoglycan link protein 4	HAPLN3;HAPLN4	40.894	499	522	6861.32	7475.17	7570.76	7341.34	5388.08	NA	NA	NA	NA	NA	NA	NA	NA	NA	2176.7	5498	7251.6	15900	22169	0	0	0	0	30211	0	6495.7	1590.4	25350	0	0	0	1	1	1	1	1	0	0	0	0	1	0	1	1
P35221	Catenin alpha-1	CTNNA1	100.07	546	523	4298.84	6090.03	8361.58	2909.86	0	0.32	0.504	0.655	0.5	0.293	0.4	0.19	0.717	0.958	3730.8	4727.1	12404	1925.7	32018	2908	817.46	1049.8	9708.2	0	3791.3	0	0	0	0	0	0	3	3	4	3	7	3	2	1	3	0	2	0	0
P06241	Tyrosine-protein kinase Fyn	FYN	60.761	541	524	3985.34	5645.9	8392.69	1800.4	0	NA	NA	NA	NA	NA	NA	NA	NA	NA	5293.7	9318.9	13941	0	18628	10309	1258.2	2439.8	4756.5	1805.7	0	0	0	0	0	0	0	2	2	3	0	2	3	1	1	1	1	0	0	0
P28482	Mitogen-activated protein kinase 1	MAPK1	41.389	519	525	3902.54	5053.07	8209.87	633.55	1141.28	NA	NA	NA	NA	NA	NA	NA	NA	NA	20442	6865.7	10630	1003	7556.3	6274.6	4697.5	2515.6	0	0	0	652.16	0	1835.1	0	0	3871.3	4	2	3	1	2	2	2	1	0	0	0	1	0
Q04941	Proteolipid protein 2	PLP2	16.691	490	526	29792.7	29945.4	18475.4	46003.4	29426	NA	NA	NA	NA	NA	NA	NA	NA	NA	0	0	0	86775	0	0	42553	0	2897	227120	0	0	5223.6	1376.5	0	0	140530	0	0	0	1	0	0	1	0	1	1	0	0	1
Q9Y5F1	Protocadherin beta-12	PCDHB12	86.769	476	527	29961.2	35450.4	44782.1	22386	16786.9	NA	NA	NA	NA	NA	NA	NA	NA	NA	0	0	81135	232340	0	0	0	0	0	0	111930	0	1986.5	71298	0	0	10650	0	0	1	1	0	0	0	0	0	0	1	0	1
Q12907	Vesicular integral-membrane protein VIP36	LMAN2	40.228	521	528	4140.01	5378.03	7946.84	1781.7	1168.74	NA	NA	NA	NA	NA	NA	NA	NA	NA	5257.9	6397	27079	2612.1	10855	3426.9	0	2247.7	1795	4865.8	0	0	0	3762.3	2081.4	0	0	1	1	2	1	1	1	0	1	1	1	0	0	0
Q14019	Coactosin-like protein	COTL1	15.945	548	529	4586.95	5874.08	4799.71	7378.2	1497.82	NA	NA	NA	NA	NA	NA	NA	NA	NA	15404	18194	0	0	0	0	0	4451.2	11086	5418.8	15935	0	0	1864.3	1328.2	0	4296.6	1	1	0	0	0	0	0	1	1	1	1	0	0
P23469	Receptor-type tyrosine-protein phosphatase epsilon	PTPRE	80.641	534	530	5110.83	7240.35	12412	0	0	0.54	0.249	0.43	0.77	0.104	0.175	0.23	0.639	0.958	28006	13962	25498	863.28	14309	3271.7	974.21	0	0	0	0	0	0	0	0	0	0	6	6	7	2	4	2	2	0	0	0	0	0	0
Q15043	Zinc transporter ZIP14	SLC39A14	54.212	551	531	6020.68	8529.29	13363	1762.12	0	NA	NA	NA	NA	NA	NA	NA	NA	NA	0	6234.7	8048.8	1686.4	60803	16768	0	0	5663.2	0	3147.4	0	0	0	0	0	0	0	1	2	1	2	1	0	0	1	0	1	0	0
Q9UL25	Ras-related protein Rab-21	RAB21	24.347	536	532	5226.01	7403.52	12691.7	0	0	NA	NA	NA	NA	NA	NA	NA	NA	NA	9967.3	32690	8219.3	0	26546	9240.7	2178.9	0	0	0	0	0	0	0	0	0	0	2	2	1	0	2	1	1	0	0	0	0	0	0
Q96IU4	Alpha/beta hydrolase domain-containing protein 14B	ABHD14B	22.345	538	533	4578.68	6486.47	11119.7	0	0	NA	NA	NA	NA	NA	NA	NA	NA	NA	9616.1	22731	10575	1441.5	27586	4476.4	1411.6	0	0	0	0	0	0	0	0	0	0	1	2	2	1	2	1	1	0	0	0	0	0	0
O94760	N(G),N(G)-dimethylarginine dimethylaminohydrolase 1	DDAH1	31.121	563	534	4749.25	6265.59	6019.63	6609.94	1110.02	NA	NA	NA	NA	NA	NA	NA	NA	NA	0	8054	9901.4	0	24182	0	0	7754.7	14319	0	10976	0	0	2397.1	0	0	3153	0	1	1	0	1	0	0	1	1	0	1	0	0
O14672	Disintegrin and metalloproteinase domain-containing protein 10	ADAM10	84.141	560	535	4527.4	6183.6	5972.01	6479.82	552.52	0.3	0.55	0.697	0.65	0.208	0.303	0.35	0.528	0.937	6216.9	3620.8	18115	216.17	8894.4	4030.5	710.32	0	26489	0	5910.1	0	0	492.48	892.74	0	1377.4	2	3	3	1	2	2	1	0	3	0	1	0	0
Q9Y5S1	Transient receptor potential cation channel subfamily V member 2	TRPV2	85.98	526	536	4023.36	5178.08	7631.27	1743.6	1252.04	-0.24	0.623	0.744	0.18	0.722	0.79	0.42	0.435	0.881	15240	9935.3	10224	951.92	11164	5903.7	0	0	3110	1561.6	4046.4	0	0	1348	1661.3	306.82	2944.1	3	2	3	1	3	2	0	0	1	1	2	0	0
Q9ULI3	Protein HEG homolog 1	HEG1	147.46	584	537	3002.96	4254.2	4734.27	3582.1	0	NA	NA	NA	NA	NA	NA	NA	NA	NA	4349.8	3307.2	8179.3	0	8357.2	4543.3	4403.1	3626.8	9148.4	0	5135.3	0	0	0	0	0	0	1	1	1	0	1	1	1	1	1	0	1	0	0
P12724	Eosinophil cationic protein	RNASE3	18.385	539	538	7123.64	10091.8	17300.3	0	0	NA	NA	NA	NA	NA	NA	NA	NA	NA	0	0	43720	0	27874	41308	8199.9	0	0	0	0	0	0	0	0	0	0	0	0	1	0	1	1	1	0	0	0	0	0	0
Q5VYS4	Mesenteric estrogen-dependent adipogenesis protein	MEDAG	34.19	494	539	6878.62	7488.59	10045.1	3909.48	5414.7	NA	NA	NA	NA	NA	NA	NA	NA	NA	517.95	3933.5	42106	901.23	22857	0	0	12945	0	6602.4	0	0	0	11252	10314	0	5507.5	1	1	1	1	2	0	0	1	0	1	0	0	0
P02794	Ferritin heavy chain;Ferritin heavy chain, N-terminally processed	FTH1	21.225	540	540	12471	17667.2	30286.7	0	0	NA	NA	NA	NA	NA	NA	NA	NA	NA	73208	63224	0	0	75575	0	0	0	0	0	0	0	0	0	0	0	0	1	2	1	0	2	0	0	0	0	0	0	0	0
P07203	Glutathione peroxidase 1	GPX1	22.088	572	541	4250	6020.83	8340.29	2773.6	0	NA	NA	NA	NA	NA	NA	NA	NA	NA	15851	15643	14632	0	12256	0	0	3038	10830	0	0	0	0	0	0	0	0	2	2	2	0	2	0	0	1	1	0	0	0	0
P37837	Transaldolase	TALDO1	37.54	558	542	3972.58	5627.83	8809.07	1174.08	0	NA	NA	NA	NA	NA	NA	NA	NA	NA	7612	17835	7021.7	3946.6	23432	1816.2	0	0	4459.6	0	1410.8	0	0	0	0	0	0	2	2	1	2	2	1	0	0	1	0	1	0	0
P49006	MARCKS-related protein	MARCKSL1	19.529	543	543	7068.94	10014.3	17167.4	0	0	NA	NA	NA	NA	NA	NA	NA	NA	NA	24542	0	0	2447.7	77609	12632	2941.3	0	0	0	0	0	0	0	0	0	0	1	0	0	1	1	1	1	0	0	0	0	0	0
P78324	Tyrosine-protein phosphatase non-receptor type substrate 1	SIRPA	54.966	544	544	11586.4	16414	28138.4	0	0	NA	NA	NA	NA	NA	NA	NA	NA	NA	620.65	78037	29852	0	87349	1109.9	0	0	0	0	0	0	0	0	0	0	0	1	2	2	0	2	1	0	0	0	0	0	0	0
Q15438	Cytohesin-1	CYTH1	46.412	547	545	6634.16	9398.4	16111.5	0	0	NA	NA	NA	NA	NA	NA	NA	NA	NA	10004	35167	20810	347.73	45965	0	487.02	0	0	0	0	0	0	0	0	0	0	2	4	4	1	6	0	1	0	0	0	0	0	0
P13797	Plastin-3	PLS3	70.81	525	546	4476.62	4688.09	3615.43	6189.8	3969.1	-0.32	0.563	0.711	-0.01	0.981	0.981	0.31	0.608	0.957	0	3084.8	1442	826.72	10600	7417.1	1937.4	4293.2	19516	3094.8	4045	0	0	874.73	6805.4	780.35	11385	0	2	1	2	3	2	2	2	3	2	1	0	0
P02760	Protein AMBP;Alpha-1-microglobulin;Inter-alpha-trypsin inhibitor light chain;Trypstatin	AMBP	38.999	474	547	6100.74	4526.93	5162.06	3637.76	9877.88	NA	NA	NA	NA	NA	NA	NA	NA	NA	4187.4	4712.6	4469.5	3509.9	7706	11549	0	3008.8	15180	0	0	0	12307	27658	6544.2	0	2880.2	2	2	2	2	2	2	1	2	2	1	1	1	3
P04003	C4b-binding protein alpha chain	C4BPA	67.033	576	548	4368.11	6188.15	9481.54	1577.42	0	NA	NA	NA	NA	NA	NA	NA	NA	NA	0	25212	4774.8	907.95	15087	20389	0	0	0	6288.5	1598.6	0	0	0	0	0	0	0	4	1	1	2	3	0	0	0	2	2	0	0
O95976	Immunoglobulin superfamily member 6	IGSF6	27.013	552	549	9114.76	12912.6	22135.8	0	0	NA	NA	NA	NA	NA	NA	NA	NA	NA	6190.7	75838	5698.6	1278.6	65945	0	0	0	0	0	0	0	0	0	0	0	0	1	2	1	1	2	0	0	0	0	0	0	0	0
O75044	SLIT-ROBO Rho GTPase-activating protein 2	SRGAP2	120.87	556	549	4535.25	6266.37	10014.9	1018.49	380.56	0.25	0.706	0.801	0.59	0.382	0.487	0.34	0.641	0.958	17610	11564	14546	0	21587	4797	0	606.98	3910	575.45	0	0	73.053	169.46	0	0	1660.3	5	4	5	0	5	2	0	1	2	1	0	0	1
P20160	Azurocidin	AZU1	26.885	592	551	4713.37	6677.27	7987.53	4842.92	0	NA	NA	NA	NA	NA	NA	NA	NA	NA	0	9044.3	9225.7	1740.7	0	35902	0	0	3571.6	20643	0	0	0	0	0	0	0	0	1	1	1	0	1	0	0	1	2	0	0	0
P05089	Arginase-1	ARG1	34.735	553	552	4519.85	6403.12	10976.8	0	0	NA	NA	NA	NA	NA	NA	NA	NA	NA	1147.1	32176	6648.7	4133.6	25605	5739.7	1387.4	0	0	0	0	0	0	0	0	0	0	1	3	2	1	2	1	1	0	0	0	0	0	0
P09972	Fructose-bisphosphate aldolase C	ALDOC	39.455	549	553	3719.85	4835.53	6720.1	2197.12	1042.24	-0.58	0.206	0.379	-0.37	0.411	0.512	0.21	0.671	0.958	10760	11143	1776	1016.3	14803	7542.4	0	1288.7	6581.5	1531.6	1583.8	0	0	0	1772.5	0	3438.7	2	3	2	1	2	3	0	1	1	1	1	0	0
O95782	AP-2 complex subunit alpha-1	AP2A1	107.54	556	554	3491.07	4583.88	6538.44	1847.5	868.32	0.23	0.578	0.727	0.62	0.138	0.222	0.39	0.377	0.825	7620.2	7787.1	5266.1	1347	19519	2332.2	1897.5	1085.8	5476.4	1357.6	1317.7	0	0	1082.7	0	904.41	2354.5	4	3	3	3	6	2	3	2	3	2	2	0	0
Q9Y666	Solute carrier family 12 member 7	SLC12A7	119.1	574	555	3625.18	4901.22	6972.74	2001.08	562.68	NA	NA	NA	NA	NA	NA	NA	NA	NA	21900	3683.9	7330.3	283.21	7216.7	7690.5	704.58	2662.9	3677	807.48	2211	647.04	0	0	0	0	2813.4	4	1	3	1	3	4	1	1	1	1	1	1	0
P53680	AP-2 complex subunit sigma	AP2S1	17.018	572	556	3611.55	5116.36	7583.63	1662.18	0	NA	NA	NA	NA	NA	NA	NA	NA	NA	9887.2	12772	9525.9	0	13812	4300.5	2787.8	0	8310.9	0	0	0	0	0	0	0	0	1	1	1	0	1	1	1	0	1	0	0	0	0
O60784	Target of Myb protein 1	TOM1	53.818	559	557	4405.16	6240.64	10698.2	0	0	NA	NA	NA	NA	NA	NA	NA	NA	NA	10463	5164.3	27098	4141.1	25743	2278.3	0	0	0	0	0	0	0	0	0	0	0	3	1	4	2	3	1	0	0	0	0	0	0	0
Q7Z7G0	Target of Nesh-SH3	ABI3BP	118.64	535	558	3852.46	4400.54	5381	3027.9	2537.06	-0.14	0.801	0.866	-0.87	0.121	0.2	-0.74	0.222	0.698	1914.1	5282.7	4161.2	1246.4	4577.2	18072	2413.4	1090.9	3855.2	1101.4	9092	0	0	9172.5	806.47	163.04	2543.3	1	2	2	1	2	2	3	1	1	1	1	0	0
Q99732	Lipopolysaccharide-induced tumor necrosis factor-alpha factor	LITAF	17.107	560	559	28355.5	40170.2	68863.3	0	0	NA	NA	NA	NA	NA	NA	NA	NA	NA	12478	454020	0	0	0	11462	4083	0	0	0	0	0	0	0	0	0	0	1	1	0	0	0	1	1	0	0	0	0	0	0
Q4KMP7	TBC1 domain family member 10B	TBC1D10B	87.198	582	560	3897.25	5521.11	8094.88	1917.83	0	0.11	0.805	0.868	-0.02	0.961	0.976	-0.13	0.785	0.97	9240.3	13304	9882.7	923.16	21609	578.28	1126.7	877.73	8711.4	0	0	0	0	0	0	0	0	3	2	3	2	3	1	1	1	1	0	0	0	0
O75015	Low affinity immunoglobulin gamma Fc region receptor III-B	FCGR3B	26.216	562	561	5987.72	8482.6	14541.6	0	0	NA	NA	NA	NA	NA	NA	NA	NA	NA	0	73195	12532	9186.4	0	0	6877.8	0	0	0	0	0	0	0	0	0	0	0	2	1	1	0	0	1	0	0	0	0	0	0
P52790	Hexokinase-3	HK3	99.024	564	562	3832.14	5428.86	9306.61	0	0	0.43	0.384	0.563	0.45	0.363	0.467	0.02	0.971	0.993	16513	23988	7504.8	1641.2	10231	3505.1	1763.2	0	0	0	0	0	0	0	0	0	0	5	5	4	3	2	3	2	0	0	0	0	0	0
O95498	Vascular non-inflammatory molecule 2	VNN2	58.502	565	563	4947.81	7009.39	12016.1	0	0	NA	NA	NA	NA	NA	NA	NA	NA	NA	0	4663.3	9072.4	0	36416	21508	12453	0	0	0	0	0	0	0	0	0	0	0	1	1	0	3	1	1	0	0	0	0	0	0
Q96F07	Cytoplasmic FMR1-interacting protein 2	CYFIP2	148.4	576	564	4938.15	6995.72	11426	793.3	0	0.72	0.264	0.451	1.23	0.0626	0.12	0.51	0.457	0.894	3307.5	31481	8900.3	2569	33192	532.3	0	0	0	3966.5	0	0	0	0	0	0	0	2	7	5	4	5	1	0	0	0	1	0	0	0
P63167	Dynein light chain 1, cytoplasmic	DYNLL1	10.366	451	565	10165.8	6378.46	10934.5	0	19255.4	NA	NA	NA	NA	NA	NA	NA	NA	NA	11707	9997.5	17436	0	22474	14927	0	0	0	0	0	0	70047	14135	5548.1	0	6546.9	1	1	1	0	1	1	0	0	0	0	0	0	1
Q14108	Lysosome membrane protein 2	SCARB2	54.29	569	566	3990.01	4751.84	2956.29	7265.62	2161.62	NA	NA	NA	NA	NA	NA	NA	NA	NA	6937.3	0	0	0	8498.5	0	5258.2	7777.1	15299	0	13252	0	0	4920	0	0	5888.1	1	0	0	0	1	0	1	1	1	0	1	0	0
Q9UJU6	Drebrin-like protein	DBNL	48.207	566	567	3959.27	5608.97	9615.37	0	0	NA	NA	NA	NA	NA	NA	NA	NA	NA	2089.3	10869	5176.8	4926.1	34173	8487.2	1586.2	0	0	0	0	0	0	0	0	0	0	1	1	1	2	2	1	1	0	0	0	0	0	0
Q8TDS4;P49019	Hydroxycarboxylic acid receptor 2;Hydroxycarboxylic acid receptor 3	HCAR2;HCAR3	41.849	568	568	4352.69	6166.32	10570.8	0	0	NA	NA	NA	NA	NA	NA	NA	NA	NA	2979.4	29271	9789.5	1940.3	25446	0	4569.6	0	0	0	0	0	0	0	0	0	0	1	2	2	1	2	0	1	0	0	0	0	0	0
Q96HN2;O43865	Putative adenosylhomocysteinase 3;Putative adenosylhomocysteinase 2	AHCYL2;AHCYL1	66.72	542	569	3696.14	4645.42	6380.57	2216.2	1417.86	NA	NA	NA	NA	NA	NA	NA	NA	NA	9440.2	7557.8	7149.1	2292	13208	5016.9	0	0	11081	0	0	0	0	0	3332.4	0	3756.9	1	1	1	1	2	1	0	0	1	0	0	0	0
Q9HD89	Resistin	RETN	11.419	570	570	4202.93	5954.15	10207.1	0	0	NA	NA	NA	NA	NA	NA	NA	NA	NA	0	0	14394	3544.2	34800	14578	4133.6	0	0	0	0	0	0	0	0	0	0	0	0	2	1	2	1	1	0	0	0	0	0	0
P16333	Cytoplasmic protein NCK1	NCK1	42.864	571	571	3455.06	4894.67	8390.86	0	0	NA	NA	NA	NA	NA	NA	NA	NA	NA	10076	14177	10433	1047.1	16724	3953.9	2325	0	0	0	0	0	0	0	0	0	0	2	3	3	1	4	1	2	0	0	0	0	0	0
Q15365	Poly(rC)-binding protein 1	PCBP1	37.497	574	572	3422.66	4848.77	8312.19	0	0	NA	NA	NA	NA	NA	NA	NA	NA	NA	11688	20605	0	2913	10859	9816.6	2303.7	0	0	0	0	0	0	0	0	0	0	3	3	0	2	1	2	1	0	0	0	0	0	0
P68431	Histone H3.1	HIST1H3A	15.404	578	573	10819.9	15328.2	26276.9	0	0	NA	NA	NA	NA	NA	NA	NA	NA	NA	0	8362.4	132080	0	36928	6567.7	0	0	0	0	0	0	0	0	0	0	0	0	1	1	0	1	1	0	0	0	0	0	0	0
P23458	Tyrosine-protein kinase JAK1	JAK1	133.28	578	573	2943.21	4169.54	7147.79	0	0	0.91	0.0541	0.16	1.22	0.0123	0.0387	0.31	0.526	0.937	7302.8	14213	8207.7	2959.1	8899	6605.8	1847.1	0	0	0	0	0	0	0	0	0	0	4	5	4	6	5	4	3	0	0	0	0	0	0
Q15052	Rho guanine nucleotide exchange factor 6	ARHGEF6	87.498	580	575	3929.04	5566.14	9541.96	0	0	0.72	0.132	0.287	0.85	0.079	0.143	0.13	0.798	0.97	7456.7	20443	6716.3	2611.3	25081	4485.4	0	0	0	0	0	0	0	0	0	0	0	5	4	5	3	6	2	0	0	0	0	0	0	0
P55786	Puromycin-sensitive aminopeptidase	NPEPPS	103.28	550	576	3290.21	4106.7	5585.6	2036.25	1330.62	-0.35	0.417	0.592	0.17	0.689	0.775	0.52	0.266	0.717	5837.2	7591.6	3450.1	1390.2	12015	7380.2	1434.9	842.85	7835.6	1502.8	0	0	108.62	1744.3	1655.7	710.9	2433.6	4	4	3	3	4	3	2	1	2	2	0	0	1
Q8NHG7	Small VCP/p97-interacting protein	SVIP	8.4426	581	577	15984	22644	38818.4	0	0	NA	NA	NA	NA	NA	NA	NA	NA	NA	0	133040	0	2608.5	136080	0	0	0	0	0	0	0	0	0	0	0	0	0	2	0	1	2	0	0	0	0	0	0	0	0
O60486	Plexin-C1	PLXNC1	175.74	588	578	4041.69	5725.72	9330.75	678.68	0	0.29	0.637	0.756	0.58	0.345	0.448	0.29	0.656	0.958	9214.3	14627	5098.7	908.66	29687	5486.3	293.32	242.41	2045.6	1105.4	0	0	0	0	0	0	0	5	6	4	2	6	2	1	1	2	2	0	0	0
O60716	Catenin delta-1	CTNND1	108.17	587	579	3584.53	5078.08	8421.24	397.66	0	0.32	0.544	0.696	0.37	0.483	0.581	0.05	0.929	0.979	5278.1	5798	15709	1190.6	24687	4208.9	2077.1	340.64	1198.6	0	449.07	0	0	0	0	0	0	4	3	6	2	5	1	2	1	1	0	1	0	0
Q9NRR3	CDC42 small effector protein 2	CDC42SE2	9.2234	585	580	11015.8	15605.7	26752.6	0	0	NA	NA	NA	NA	NA	NA	NA	NA	NA	3442.9	135880	12020	0	35925	0	0	0	0	0	0	0	0	0	0	0	0	1	1	1	0	1	0	0	0	0	0	0	0	0
P63261	Actin, cytoplasmic 2;Actin, cytoplasmic 2, N-terminally processed	ACTG1	41.792	586	581	5973.35	8462.25	14506.7	0	0	NA	NA	NA	NA	NA	NA	NA	NA	NA	13007	37164	12418	0	38958	0	0	0	0	0	0	0	0	0	0	0	0	1	1	1	0	1	0	0	0	0	0	0	0	0
P16403;P10412;P16402;P22492;Q02539	Histone H1.2;Histone H1.4;Histone H1.3;Histone H1t;Histone H1.1	HIST1H1C;HIST1H1E;HIST1H1D;HIST1H1T;HIST1H1A	21.364	567	582	8360.19	10474.6	14318.2	5093.6	3285.6	NA	NA	NA	NA	NA	NA	NA	NA	NA	2175.3	0	0	0	0	58072	39980	0	0	0	25468	0	16428	0	0	0	0	1	0	0	0	0	1	1	0	0	0	1	0	1
Q9HBI0	Gamma-parvin	PARVG	37.485	589	583	4368.33	6188.47	10608.8	0	0	NA	NA	NA	NA	NA	NA	NA	NA	NA	17487	13734	17948	772.17	23142	1178.5	0	0	0	0	0	0	0	0	0	0	0	3	2	2	1	3	1	0	0	0	0	0	0	0
Q96F85	CB1 cannabinoid receptor-interacting protein 1	CNRIP1	18.648	524	584	4691.68	4917.58	5943.71	3481	4149.5	NA	NA	NA	NA	NA	NA	NA	NA	NA	5847	6727.7	4852.2	1416	17944	4819.1	0	0	17405	0	0	0	0	3965.5	1683	0	15099	1	1	1	1	1	1	0	0	1	0	0	0	0
P52943	Cysteine-rich protein 2	CRIP2	22.492	590	584	5516.56	7815.13	13397.4	0	0	NA	NA	NA	NA	NA	NA	NA	NA	NA	4496.8	1689.8	13992	0	60846	2033	10724	0	0	0	0	0	0	0	0	0	0	1	1	1	0	1	1	1	0	0	0	0	0	0
O95497	Pantetheinase	VNN1	57.011	606	586	4781.04	6773.14	9927.96	2356.4	0	NA	NA	NA	NA	NA	NA	NA	NA	NA	0	18463	11294	0	38484	1254.7	0	0	0	9665.9	2116.1	0	0	0	0	0	0	0	2	2	0	3	1	0	0	0	1	1	0	0
P16284	Platelet endothelial cell adhesion molecule	PECAM1	82.521	591	587	4871.79	6901.71	11831.5	0	0	NA	NA	NA	NA	NA	NA	NA	NA	NA	17986	30197	20522	312.48	13803	0	0	0	0	0	0	0	0	0	0	0	0	3	2	3	1	1	0	0	0	0	0	0	0	0
P02730	Band 3 anion transport protein	SLC4A1	101.79	649	588	8810.22	12481.2	2566.9	26361.1	0	-2.4	0.0042	0.0373	-0.07	0.924	0.943	2.33	0.00893	0.21	0	0	17837	0	0	0	131.31	49255	597.66	80692	587.09	673.76	0	0	0	0	0	0	0	4	0	0	0	1	7	1	7	2	1	0
P50452;P35237	Serpin B8;Serpin B6	SERPINB8;SERPINB6	42.766	611	589	2497.4	3537.98	4412.99	2312.96	0	NA	NA	NA	NA	NA	NA	NA	NA	NA	8051.1	5937.4	4283	561.72	6769.5	3568.4	1719.8	1882.2	4157.1	2315.9	3209.6	0	0	0	0	0	0	2	2	2	1	2	2	2	1	1	1	1	0	0
P63010	AP-2 complex subunit beta	AP2B1	104.55	616	590	3643.35	5161.41	5062.68	5299.62	0	NA	NA	NA	NA	NA	NA	NA	NA	NA	8729.1	8795.4	9318.1	0	6584.3	1057	954.88	0	22433	4065.1	0	0	0	0	0	0	0	3	2	3	0	2	1	1	0	2	1	0	0	0
P10599	Thioredoxin	TXN	11.737	593	591	3465.81	4909.9	8416.97	0	0	NA	NA	NA	NA	NA	NA	NA	NA	NA	0	12961	11419	3823.1	25316	0	5399.7	0	0	0	0	0	0	0	0	0	0	0	1	1	1	1	0	1	0	0	0	0	0	0
Q15382	GTP-binding protein Rheb	RHEB	20.497	594	592	5072	7185.33	12317.7	0	0	NA	NA	NA	NA	NA	NA	NA	NA	NA	25360	22956	0	0	23873	14035	0	0	0	0	0	0	0	0	0	0	0	1	1	0	0	1	1	0	0	0	0	0	0	0
Q16719	Kynureninase	KYNU	52.351	601	593	3827.66	5422.52	8296.39	1399.11	0	NA	NA	NA	NA	NA	NA	NA	NA	NA	23837	4196.9	11492	0	15579	2969.8	0	550.27	3844.3	0	2601	0	0	0	0	0	0	4	1	3	0	4	1	0	1	1	0	1	0	0
O75828;P16152	Carbonyl reductase [NADPH] 3;Carbonyl reductase [NADPH] 1	CBR3;CBR1	30.85	530	594	5509.45	6602.99	9807.56	2116.6	2884.94	NA	NA	NA	NA	NA	NA	NA	NA	NA	15091	1672.1	1706.8	284.29	42549	0	7349.7	0	10583	0	0	0	0	3604.1	3450.5	0	7370.1	2	1	1	1	4	0	2	0	1	0	0	0	0
P36405	ADP-ribosylation factor-like protein 3	ARL3	20.455	595	595	3286.32	4655.62	7981.07	0	0	NA	NA	NA	NA	NA	NA	NA	NA	NA	16188	8428	7265.8	1494.9	12903	9587.8	0	0	0	0	0	0	0	0	0	0	0	1	1	1	1	1	1	0	0	0	0	0	0	0
P07911	Uromodulin;Uromodulin, secreted form	UMOD	69.76	512	596	5432.16	4072.85	4074.66	4070.32	8694.5	-0.53	0.368	0.55	-1.07	0.0755	0.14	-0.54	0.39	0.836	11560	5633	6695	0	4634.6	0	0	8087.3	5803	6461.3	0	0	13284	1739.5	6302.9	17089	5057.1	2	2	2	1	2	1	1	2	2	2	1	1	2
P01594;P01593	Ig kappa chain V-I region AU;Ig kappa chain V-I region AG	IGKV1-33	12.848	596	597	3807.35	5393.75	9246.43	0	0	NA	NA	NA	NA	NA	NA	NA	NA	NA	0	0	13064	13904	11561	0	26196	0	0	0	0	0	0	0	0	0	0	0	0	1	1	1	0	1	0	0	0	0	0	0
Q9NUP9	Protein lin-7 homolog C	LIN7C	21.834	597	598	6622.46	9381.82	16083.1	0	0	NA	NA	NA	NA	NA	NA	NA	NA	NA	0	29522	24833	0	55902	2324.9	0	0	0	0	0	0	0	0	0	0	0	0	2	2	0	2	1	0	0	0	0	0	0	0
Q15084	Protein disulfide-isomerase A6	PDIA6	48.121	537	599	3955.43	4122.68	7067.45	0	3554.02	-0.47	0.29	0.476	-0.46	0.297	0.403	0.01	0.988	0.994	3319.4	8953.7	16123	804.13	11138	5534	3599.9	0	0	0	0	0	14581	2496	693.11	0	0	1	2	2	1	2	2	2	0	0	0	0	0	2
Q9Y6R7	IgGFc-binding protein	FCGBP	572.01	617	600	3051.3	3696.06	1701.07	6489.04	1503.87	-1.72	0.0448	0.145	0.02	0.977	0.981	1.74	0.0583	0.423	189.06	335.29	1897.9	548.65	4804.2	866.91	3265.5	6071.7	9056.1	2371.9	13383	1562.5	0	1141.9	1830.8	3610.4	936.24	2	2	6	6	8	4	7	8	6	5	8	3	0
P59768	Guanine nucleotide-binding protein G(I)/G(S)/G(O) subunit gamma-2	GNG2	7.8501	598	601	4792.47	6789.33	11638.9	0	0	NA	NA	NA	NA	NA	NA	NA	NA	NA	11340	22455	16050	0	31627	0	0	0	0	0	0	0	0	0	0	0	0	2	2	2	1	2	1	1	0	0	0	0	0	0
P38606	V-type proton ATPase catalytic subunit A	ATP6V1A	68.303	604	602	3799.62	5382.8	8708.04	727.46	0	NA	NA	NA	NA	NA	NA	NA	NA	NA	9924.2	18482	15280	0	15887	737.17	645.92	0	3637.3	0	0	0	0	0	0	0	0	3	4	3	0	3	1	1	0	1	0	0	0	0
Q15485	Ficolin-2	FCN2	34.001	640	603	2899.06	4107.01	3801.23	4535.1	0	NA	NA	NA	NA	NA	NA	NA	NA	NA	1727.3	7563.6	4468.2	0	9328.2	3521.3	0	0	12193	7441.4	3041.1	0	0	0	0	0	0	1	1	1	0	1	1	0	0	1	1	1	0	0
P40198	Carcinoembryonic antigen-related cell adhesion molecule 3	CEACAM3	27.091	599	604	5077.11	7192.57	12330.1	0	0	NA	NA	NA	NA	NA	NA	NA	NA	NA	0	34869	9122.6	2126.2	37751	2442	0	0	0	0	0	0	0	0	0	0	0	0	2	1	1	2	1	0	0	0	0	0	0	0
P51888	Prolargin	PRELP	43.809	641	605	9231.08	13077.4	5620.71	23516.7	0	NA	NA	NA	NA	NA	NA	NA	NA	NA	13933	0	25412	0	0	0	0	0	115260	0	0	2323.3	0	0	0	0	0	1	0	1	0	0	0	0	0	1	0	0	1	0
P32455;Q9H0R5	Interferon-induced guanylate-binding protein 1;Guanylate-binding protein 3	GBP1;GBP3	67.93	600	606	5166.14	7318.69	12546.3	0	0	NA	NA	NA	NA	NA	NA	NA	NA	NA	52716	0	0	0	13335	16610	5163.3	0	0	0	0	0	0	0	0	0	0	4	0	0	0	3	4	2	0	0	0	0	0	0
Q969K7	Transmembrane protein 54	TMEM54	23.772	691	607	365092	517214	0	1241314	0	NA	NA	NA	NA	NA	NA	NA	NA	NA	0	0	0	0	0	0	0	0	0	2930600	2876700	399270	0	0	0	0	0	0	0	0	0	0	0	0	0	0	1	1	1	0
A0A0A0MRZ8;P04433	Ig kappa chain V-III region VG	IGKV3D-11	12.625	602	608	41895.3	59351.7	101746	0	0	NA	NA	NA	NA	NA	NA	NA	NA	NA	0	0	126600	0	0	585620	0	0	0	0	0	0	0	0	0	0	0	0	0	1	0	0	1	0	0	0	0	0	0	0
P02745	Complement C1q subcomponent subunit A	C1QA	26.016	603	609	2897.18	4104.33	7036	0	0	NA	NA	NA	NA	NA	NA	NA	NA	NA	6657	0	12440	15782	0	0	14373	0	0	0	0	0	0	0	0	0	0	1	0	1	1	0	0	1	0	0	0	0	0	0
Q9UL46	Proteasome activator complex subunit 2	PSME2	27.401	605	610	3372.42	4777.59	8190.15	0	0	NA	NA	NA	NA	NA	NA	NA	NA	NA	6616.3	13138	5874.9	970.58	25121	4868.4	741.9	0	0	0	0	0	0	0	0	0	0	1	2	2	1	2	1	1	0	0	0	0	0	0
Q8N8S7	Protein enabled homolog	ENAH	66.509	649	611	2650.58	3754.99	3224.5	4497.68	0	NA	NA	NA	NA	NA	NA	NA	NA	NA	2722.5	0	3711.8	0	13508	0	2629.2	3651.8	9674.9	806.3	8355.4	0	0	0	0	0	0	1	0	1	0	1	0	1	1	1	1	1	0	1
Q01813	ATP-dependent 6-phosphofructokinase, platelet type	PFKP	85.595	614	612	2593.24	3406.66	3409.8	3402.26	641.02	-0.57	0.241	0.424	-0.53	0.276	0.381	0.04	0.936	0.98	3544.1	1025.7	6647	0	2704.7	6157.2	3789.9	2459.7	11832	2719.6	0	0	3205.1	0	0	0	0	1	1	2	0	1	2	2	2	2	2	0	0	1
O60880	SH2 domain-containing protein 1A	SH2D1A	14.187	607	613	3878.83	5495.01	9420.01	0	0	NA	NA	NA	NA	NA	NA	NA	NA	NA	9034.8	9061.7	5951.6	0	13227	28665	0	0	0	0	0	0	0	0	0	0	0	1	1	1	0	1	1	0	0	0	0	0	0	0
P01877	Ig alpha-2 chain C region	IGHA2	36.591	608	614	6703.24	9496.25	16279.3	0	0	NA	NA	NA	NA	NA	NA	NA	NA	NA	0	0	46822	0	45882	21251	0	0	0	0	0	0	0	0	0	0	0	0	0	1	0	1	1	0	0	0	0	0	0	0
Q15819;Q13404	Ubiquitin-conjugating enzyme E2 variant 2;Ubiquitin-conjugating enzyme E2 variant 1	UBE2V2;UBE2V1	16.363	609	615	3032.27	4295.72	7364.09	0	0	NA	NA	NA	NA	NA	NA	NA	NA	NA	6965.2	13772	15503	0	0	12679	2629.4	0	0	0	0	0	0	0	0	0	0	1	2	2	0	0	1	1	0	0	0	0	0	0
Q9P265	Disco-interacting protein 2 homolog B	DIP2B	171.49	620	616	2818.53	3992.92	6449.52	553.67	0	1.1	0.0207	0.0971	0.64	0.163	0.251	-0.46	0.34	0.804	6159.2	7543.7	10309	832.55	15389	3771.7	1141.5	0	1398.9	689.42	680.04	0	0	0	0	0	0	5	7	5	3	7	5	2	0	1	1	1	0	0
P41240	Tyrosine-protein kinase CSK	CSK	50.704	613	617	2782.08	3941.28	6756.47	0	0	0	0.992	0.992	0.12	0.79	0.84	0.12	0.812	0.97	11103	7443	8093.4	1872.9	15364	1644.7	1774.3	0	0	0	0	0	0	0	0	0	0	2	2	2	3	3	1	1	0	0	0	0	0	0
Q86YQ8	Copine-8	CPNE8	63.107	628	618	2515.75	3563.98	5406.63	984.28	0	NA	NA	NA	NA	NA	NA	NA	NA	NA	6217.5	4441.5	5395.2	983.3	15695	3242.6	1871.3	1534.6	3386.8	0	0	0	0	0	0	0	0	2	2	1	1	2	1	2	1	1	0	0	0	0
Q13464	Rho-associated protein kinase 1	ROCK1	158.17	617	619	2766.65	3919.42	6719.01	0	0	1.19	0.0228	0.103	1.07	0.0396	0.0855	-0.13	0.811	0.97	3682.7	17580	5041.2	2538.4	14388	2479.6	1323.2	0	0	0	0	0	0	0	0	0	0	4	7	5	5	6	3	3	0	0	0	0	0	0
Q15942	Zyxin	ZYX	61.277	617	619	4597.79	6513.53	11166.1	0	0	NA	NA	NA	NA	NA	NA	NA	NA	NA	3555.5	5955.6	14174	0	49716	3369.3	1392	0	0	0	0	0	0	0	0	0	0	1	2	2	0	4	2	1	0	0	0	0	0	0
P61421	V-type proton ATPase subunit d 1	ATP6V0D1	40.329	620	621	3838.65	5438.08	9322.43	0	0	NA	NA	NA	NA	NA	NA	NA	NA	NA	11107	15587	21126	0	17437	0	0	0	0	0	0	0	0	0	0	0	0	1	1	1	0	1	0	0	0	0	0	0	0	0
Q9NX76	CKLF-like MARVEL transmembrane domain-containing protein 6	CMTM6	20.419	622	622	5400.88	7651.25	13116.4	0	0	NA	NA	NA	NA	NA	NA	NA	NA	NA	20491	47889	0	0	0	23435	0	0	0	0	0	0	0	0	0	0	0	2	2	1	1	1	2	1	0	1	1	0	0	0
Q969T9	WW domain-binding protein 2	WBP2	28.087	623	623	5093.06	7215.17	12368.9	0	0	NA	NA	NA	NA	NA	NA	NA	NA	NA	22296	0	43556	0	0	20730	0	0	0	0	0	0	0	0	0	0	0	1	0	1	0	0	1	0	0	0	0	0	0	0
P25090	N-formyl peptide receptor 2	FPR2	38.964	624	624	7943.8	11253.7	19292.1	0	0	NA	NA	NA	NA	NA	NA	NA	NA	NA	0	7031.5	5848.1	0	110910	11255	0	0	0	0	0	0	0	0	0	0	0	0	1	1	0	1	2	0	0	0	0	0	0	0
Q658P3	Metalloreductase STEAP3	STEAP3	54.6	583	625	3953.69	4179.31	3673.71	4887.14	3412.2	NA	NA	NA	NA	NA	NA	NA	NA	NA	14111	0	11605	0	0	0	0	3037.1	16845	0	4553.6	0	0	3983.9	4990.7	0	8086.4	1	0	1	0	0	0	0	1	1	0	1	0	0
Q9Y6E0;Q9P289	Serine/threonine-protein kinase 24;Serine/threonine-protein kinase 24 36 kDa subunit;Serine/threonine-protein kinase 24 12 kDa subunit;Serine/threonine-protein kinase 26	STK24;STK26	49.307	625	626	2669.16	3781.32	6482.26	0	0	NA	NA	NA	NA	NA	NA	NA	NA	NA	2929.4	14450	3350.2	2133.7	17053	2854.8	2604.7	0	0	0	0	0	0	0	0	0	0	1	2	1	2	2	1	2	0	0	0	0	0	0
A0A0A0MS15	Immunoglobulin heavy variable 3-49	IGHV3-49	13.056	626	627	2521.79	3572.54	6124.36	0	0	NA	NA	NA	NA	NA	NA	NA	NA	NA	0	0	19522	3799.1	10715	3410.4	5424	0	0	0	0	0	0	0	0	0	0	0	0	1	1	1	1	1	0	0	0	0	0	0
P19634	Sodium/hydrogen exchanger 1	SLC9A1	90.762	627	628	2339.86	3314.81	5682.53	0	0	NA	NA	NA	NA	NA	NA	NA	NA	NA	3539	7900.8	5024.7	2256.7	14930	3137.3	2989.2	0	0	0	0	0	0	0	0	0	0	1	1	1	1	1	1	1	0	0	0	0	0	0
P48059	LIM and senescent cell antigen-like-containing domain protein 1	LIMS1	37.251	629	629	3371.3	4776.01	8187.44	0	0	NA	NA	NA	NA	NA	NA	NA	NA	NA	15721	13172	17218	0	9287	1914.1	0	0	0	0	0	0	0	0	0	0	0	3	2	3	0	2	1	0	0	0	0	0	0	0
Q15334	Lethal(2) giant larvae protein homolog 1	LLGL1	115.42	642	630	2289.71	3099.28	3744.49	2195.98	346.74	NA	NA	NA	NA	NA	NA	NA	NA	NA	3296.2	2951.4	2743.7	899.96	8799.1	5620.2	1900.9	1702.5	7854.6	0	1422.8	0	0	0	0	1733.7	0	1	1	1	1	1	1	1	1	2	0	1	0	0
O15117	FYN-binding protein	FYB	85.386	642	631	2592.89	3673.26	5455.8	1177.7	0	NA	NA	NA	NA	NA	NA	NA	NA	NA	0	16800	9708.7	0	0	9288.1	2393.8	0	0	2942.9	2945.6	0	0	0	0	0	0	0	3	1	0	1	1	1	0	0	1	1	0	0
P12814	Alpha-actinin-1	ACTN1	103.06	634	632	3745.39	5305.97	8615.9	672.07	0	NA	NA	NA	NA	NA	NA	NA	NA	NA	5527	19960	8717.6	0	25816	290.7	0	598.84	2060.5	0	700.99	0	0	0	0	0	0	3	5	5	0	7	1	0	1	1	0	1	0	0
Q16222	UDP-N-acetylhexosamine pyrophosphorylase;UDP-N-acetylgalactosamine pyrophosphorylase;UDP-N-acetylglucosamine pyrophosphorylase	UAP1	58.768	654	633	2510.37	3556.36	4193.74	2664.02	0	NA	NA	NA	NA	NA	NA	NA	NA	NA	1347	7605.1	1963.7	1201.4	14358	1576.5	1304.5	1769.7	9414.9	0	2135.5	0	0	0	0	0	0	1	2	1	2	1	1	1	1	2	0	1	0	0
Q9UGI8	Testin	TES	47.996	630	634	2359.49	3342.62	5730.2	0	0	NA	NA	NA	NA	NA	NA	NA	NA	NA	3772.2	11540	6076.1	824.4	11221	4039.7	2638	0	0	0	0	0	0	0	0	0	0	2	3	3	1	2	1	2	0	0	0	0	0	0
O43566	Regulator of G-protein signaling 14	RGS14	61.446	632	635	5365.57	7601.22	13030.7	0	0	NA	NA	NA	NA	NA	NA	NA	NA	NA	0	66842	4203.2	1551.2	15783	2835.3	0	0	0	0	0	0	0	0	0	0	0	0	5	3	2	3	1	0	0	0	0	0	0	0
Q8IUW5	RELT-like protein 1	RELL1	29.34	632	635	5873.67	8321.03	14264.6	0	0	NA	NA	NA	NA	NA	NA	NA	NA	NA	0	30706	6661.3	0	59460	3025.1	0	0	0	0	0	0	0	0	0	0	0	0	1	1	0	1	1	0	0	0	0	0	0	0
Q9Y3P8	Signaling threshold-regulating transmembrane adapter 1	SIT1	21.126	636	637	3634.75	5149.22	8827.24	0	0	NA	NA	NA	NA	NA	NA	NA	NA	NA	11115	15407	0	0	25662	9606.7	0	0	0	0	0	0	0	0	0	0	0	2	2	0	0	2	1	0	0	0	0	0	0	0
Q05655	Protein kinase C delta type;Protein kinase C delta type regulatory subunit;Protein kinase C delta type catalytic subunit	PRKCD	77.504	637	638	3305.49	4682.78	8027.62	0	0	NA	NA	NA	NA	NA	NA	NA	NA	NA	9678	15824	9861.9	0	19511	688.86	629.55	0	0	0	0	0	0	0	0	0	0	3	3	3	0	3	1	1	0	0	0	0	0	0
P30512	HLA class I histocompatibility antigen, A-29 alpha chain	HLA-A	40.862	651	639	2493.37	3532.27	5412.94	899.34	0	NA	NA	NA	NA	NA	NA	NA	NA	NA	0	0	18591	2162.6	0	0	17137	2187.6	0	2309.1	0	0	0	0	0	0	0	0	0	1	1	0	0	1	1	0	1	0	0	0
P62826	GTP-binding nuclear protein Ran	RAN	24.423	638	640	4229.38	5991.62	10271.3	0	0	NA	NA	NA	NA	NA	NA	NA	NA	NA	23179	6902.2	8357.2	0	33461	0	0	0	0	0	0	0	0	0	0	0	0	3	1	2	0	3	0	0	0	0	0	0	0	0
Q9NVM1	Protein eva-1 homolog B	EVA1B	18.373	639	641	6467.78	9162.69	15707.5	0	0	NA	NA	NA	NA	NA	NA	NA	NA	NA	0	12231	8481	0	85866	3374.3	0	0	0	0	0	0	0	0	0	0	0	0	1	1	0	2	1	0	0	0	0	0	0	0
Q9Y5Z4	Heme-binding protein 2	HEBP2	22.875	642	642	2202.68	3120.47	5349.37	0	0	NA	NA	NA	NA	NA	NA	NA	NA	NA	0	11276	6224.4	1826.7	10548	4871.4	2699.1	0	0	0	0	0	0	0	0	0	0	0	1	1	1	1	1	1	0	0	0	0	0	0
Q8NHL6	Leukocyte immunoglobulin-like receptor subfamily B member 1	LILRB1	70.819	645	643	3223.65	4566.83	7828.86	0	0	NA	NA	NA	NA	NA	NA	NA	NA	NA	6919.7	29238	13364	0	1139.8	0	4140.5	0	0	0	0	0	0	0	0	0	0	1	2	1	0	1	0	1	0	0	0	0	0	0
Q16777;Q6FI13;Q99878;Q96KK5;Q9BTM1;P20671;P0C0S8	Histone H2A type 2-C;Histone H2A type 2-A;Histone H2A type 1-J;Histone H2A type 1-H;Histone H2A.J;Histone H2A type 1-D;Histone H2A type 1	HIST2H2AC;HIST2H2AA3;HIST1H2AJ;HIST1H2AH;H2AFJ;HIST1H2AD;HIST1H2AG	13.988	646	644	18120.8	25671.2	44007.7	0	0	NA	NA	NA	NA	NA	NA	NA	NA	NA	0	0	0	0	73474	234580	0	0	0	0	0	0	0	0	0	0	0	0	0	0	0	2	2	0	0	0	0	0	0	0
P00491	Purine nucleoside phosphorylase	PNP	32.118	610	645	2991.1	3391.64	5814.24	0	2029.8	NA	NA	NA	NA	NA	NA	NA	NA	NA	10235	7495	3590.1	0	10308	6444.9	2626.7	0	0	0	0	0	0	0	0	0	10149	2	1	1	0	2	2	2	0	0	0	0	0	0
P18463	HLA class I histocompatibility antigen, B-37 alpha chain	HLA-B	40.456	648	646	5515.34	7813.39	13394.4	0	0	NA	NA	NA	NA	NA	NA	NA	NA	NA	0	1209.6	82753	3610.2	2577.1	0	3610.8	0	0	0	0	0	0	0	0	0	0	0	1	1	1	1	0	1	0	0	0	0	0	0
Q99504	Eyes absent homolog 3	EYA3	62.662	554	647	44241.4	46072.5	61478.6	24504	39846.7	NA	NA	NA	NA	NA	NA	NA	NA	NA	0	0	0	430350	0	0	0	0	0	122520	0	0	0	54042	5301.3	139890	0	0	0	0	1	0	0	0	0	0	1	0	0	0
Q9NP61	ADP-ribosylation factor GTPase-activating protein 3	ARFGAP3	56.928	615	648	61390.4	37892.2	58481.4	9067.4	117786	NA	NA	NA	NA	NA	NA	NA	NA	NA	0	0	0	0	0	0	409370	0	0	0	22528	22809	0	0	0	0	588930	0	0	0	0	0	0	1	0	0	0	1	1	0
Q8N5J2	Protein FAM63A	FAM63A	51.777	652	649	3921.64	5555.66	9523.99	0	0	NA	NA	NA	NA	NA	NA	NA	NA	NA	2815	29718	4004.9	0	26744	3386	0	0	0	0	0	0	0	0	0	0	0	1	3	1	0	3	2	0	0	0	0	0	0	0
P08473	Neprilysin	MME	85.513	653	650	3537.86	5011.97	8591.95	0	0	NA	NA	NA	NA	NA	NA	NA	NA	NA	0	15885	13051	591.35	29441	339.54	835.76	0	0	0	0	0	0	0	0	0	0	1	5	5	2	6	2	3	0	1	1	1	1	1
Q15642	Cdc42-interacting protein 4	TRIP10	68.351	658	651	2325.52	3294.49	5272.51	525.27	0	-0.89	0.0843	0.217	-1.13	0.0316	0.0728	-0.24	0.655	0.958	10032	7952.5	5350.4	324.99	9207.8	3561.2	478.66	734.87	1891.5	0	0	0	0	0	0	0	0	4	3	3	1	3	3	1	1	1	0	0	0	0
Q53GL0	Pleckstrin homology domain-containing family O member 1	PLEKHO1	46.236	656	652	3184.11	4510.82	7732.83	0	0	NA	NA	NA	NA	NA	NA	NA	NA	NA	14524	16422	0	0	18716	4467.8	0	0	0	0	0	0	0	0	0	0	0	2	2	0	0	2	1	0	0	0	0	0	0	0
P68133;P68032;P63267;P62736	Actin, alpha skeletal muscle;Actin, alpha cardiac muscle 1;Actin, gamma-enteric smooth muscle;Actin, aortic smooth muscle	ACTA1;ACTC1;ACTG2;ACTA2	42.051	657	653	10170.8	14408.7	24700.6	0	0	NA	NA	NA	NA	NA	NA	NA	NA	NA	0	0	0	0	76980	95924	0	0	0	0	0	0	0	0	0	0	0	0	0	0	0	1	1	0	0	0	0	0	0	0
Q9NVE7	Pantothenate kinase 4	PANK4	85.99	612	654	4265.44	4635.16	4894.84	4271.6	3378.1	NA	NA	NA	NA	NA	NA	NA	NA	NA	0	0	0	0	0	27101	7162.9	0	0	0	21358	0	0	7627.7	0	0	9262.8	0	0	0	0	0	1	1	0	0	0	1	0	0
P98171	Rho GTPase-activating protein 4	ARHGAP4	105.02	659	655	2675.47	3790.25	6497.57	0	0	0.05	0.921	0.952	-0.13	0.783	0.838	-0.18	0.729	0.96	2808.7	20451	5405.5	369.43	12342	3181.1	925.27	0	0	0	0	0	0	0	0	0	0	4	9	6	1	6	3	3	0	0	0	0	0	0
P29373	Cellular retinoic acid-binding protein 2	CRABP2	15.693	717	656	5264.98	7458.72	2387	14559.1	0	NA	NA	NA	NA	NA	NA	NA	NA	NA	0	0	16709	0	0	0	0	4857.6	67938	0	0	0	0	0	0	0	0	0	0	1	0	0	0	0	1	2	0	0	0	0
P00739	Haptoglobin-related protein	HPR	39.029	660	656	2162.11	3062.98	5250.83	0	0	NA	NA	NA	NA	NA	NA	NA	NA	NA	2890.9	5995.6	11279	1889.2	6428.9	8272.2	0	0	0	0	0	0	0	0	0	0	0	1	1	1	1	1	1	0	0	0	0	0	0	0
P78368;Q9Y6M4;Q9HCP0	Casein kinase I isoform gamma-2;Casein kinase I isoform gamma-3;Casein kinase I isoform gamma-1	CSNK1G2;CSNK1G3;CSNK1G1	47.457	661	658	2360.22	3343.64	5731.96	0	0	NA	NA	NA	NA	NA	NA	NA	NA	NA	4700.3	10810	3058.7	507.1	17003	1824.8	2219.8	0	0	0	0	0	0	0	0	0	0	2	3	1	1	3	1	2	0	0	0	0	0	0
O15498	Synaptobrevin homolog YKT6	YKT6	22.417	661	658	2869.58	4065.24	6968.99	0	0	NA	NA	NA	NA	NA	NA	NA	NA	NA	8590.9	11475	10895	0	17822	0	0	0	0	0	0	0	0	0	0	0	0	1	1	1	0	1	0	0	0	0	0	0	0	0
P30153	Serine/threonine-protein phosphatase 2A 65 kDa regulatory subunit A alpha isoform	PPP2R1A	65.308	663	660	1936.19	2742.93	4702.17	0	0	-0.91	0.0498	0.154	-0.9	0.0513	0.103	0.01	0.989	0.994	5777	7373	4749.9	947.72	8421.6	4262.3	1383.7	0	0	0	0	0	0	0	0	0	0	2	2	2	1	2	2	1	0	0	0	0	0	0
Q93077;Q7L7L0;P04908	Histone H2A type 1-C;Histone H2A type 3;Histone H2A type 1-B/E	HIST1H2AC;HIST3H2A;HIST1H2AB	14.105	704	661	8623.28	12216.3	13517.2	10395	0	NA	NA	NA	NA	NA	NA	NA	NA	NA	0	0	0	0	1466.7	93154	0	0	0	0	51975	0	0	0	0	0	0	0	0	0	0	1	1	0	0	0	0	1	0	0
Q9UJ68	Mitochondrial peptide methionine sulfoxide reductase	MSRA	26.132	664	662	3825.89	5420.02	9291.46	0	0	NA	NA	NA	NA	NA	NA	NA	NA	NA	0	32129	0	3859.2	29052	0	0	0	0	0	0	0	0	0	0	0	0	0	1	0	1	1	0	0	0	0	0	0	0	0
Q15080	Neutrophil cytosol factor 4	NCF4	39.031	665	663	3292.18	4663.92	7995.29	0	0	NA	NA	NA	NA	NA	NA	NA	NA	NA	0	29620	2949	1893.6	19517	1987.4	0	0	0	0	0	0	0	0	0	0	0	0	5	1	2	3	1	0	0	0	0	0	0	0
P36873	Serine/threonine-protein phosphatase PP1-gamma catalytic subunit	PPP1CC	36.983	631	663	2987.61	3855.3	6609.09	0	905.16	NA	NA	NA	NA	NA	NA	NA	NA	NA	10883	13003	9013.6	0	13364	0	0	0	0	0	0	0	0	2321	2204.8	0	0	1	1	1	0	1	0	0	0	0	0	0	0	0
Q7KYR7	Butyrophilin subfamily 2 member A1	BTN2A1	59.632	666	665	2504.12	3547.5	6081.43	0	0	-0.45	0.351	0.533	-0.25	0.602	0.694	0.2	0.699	0.958	4517.3	15377	0	1302.5	17060	4313.2	0	0	0	0	0	0	0	0	0	0	0	2	3	0	2	3	2	0	0	0	0	0	0	0
A2NJV5;A0A0A0MRZ7;A0A075B6S6;A0A075B6S2;A0A075B6P5;A0A087WW87;P06310;P01615;P01614	Ig kappa chain V-II region RPMI 6410;Ig kappa chain V-II region FR;Ig kappa chain V-II region Cum	IGKV A18;IGKV2D-26;IGKV2D-30;IGKV2D-29;IGKV2D-28;IGKV2-40	13.085	667	666	7174.35	10163.7	17423.4	0	0	NA	NA	NA	NA	NA	NA	NA	NA	NA	0	0	40790	0	0	81174	0	0	0	0	0	0	0	0	0	0	0	0	0	1	0	0	1	0	0	0	0	0	0	0
Q9HC38	Glyoxalase domain-containing protein 4	GLOD4	34.793	669	667	2316.81	3282.14	5626.53	0	0	NA	NA	NA	NA	NA	NA	NA	NA	NA	8205.2	8201.4	4679.7	0	10602	7697.4	0	0	0	0	0	0	0	0	0	0	0	1	1	1	0	1	1	0	0	0	0	0	0	0
Q96JJ3	Engulfment and cell motility protein 2	ELMO2	82.614	670	668	2287.65	3240.83	5555.72	0	0	NA	NA	NA	NA	NA	NA	NA	NA	NA	7069	12839	4109	977.92	11660	2235.1	0	0	0	0	0	0	0	0	0	0	0	3	3	2	1	4	1	1	0	0	0	0	0	1
Q99653	Calcineurin B homologous protein 1	CHP1	22.456	671	669	3724.65	5276.58	9045.57	0	0	NA	NA	NA	NA	NA	NA	NA	NA	NA	12057	0	16516	0	34746	0	0	0	0	0	0	0	0	0	0	0	0	1	0	1	0	1	0	0	0	0	0	0	0	0
P14780	Matrix metalloproteinase-9;67 kDa matrix metalloproteinase-9;82 kDa matrix metalloproteinase-9	MMP9	78.457	673	670	1609.18	2279.67	3908	0	0	NA	NA	NA	NA	NA	NA	NA	NA	NA	1593.7	5240.7	4224.9	3019.8	7416	3597	2263.9	0	0	0	0	0	0	0	0	0	0	1	1	1	2	1	1	1	0	0	0	0	0	0
O15389;Q08ET2	Sialic acid-binding Ig-like lectin 5;Sialic acid-binding Ig-like lectin 14	SIGLEC5;SIGLEC14	60.714	684	671	3273.15	4636.96	7487.84	645.72	0	NA	NA	NA	NA	NA	NA	NA	NA	NA	0	22359	5731.9	0	24324	0	0	0	0	3228.6	0	0	0	0	0	0	0	0	1	2	0	2	0	0	0	0	1	0	0	0
Q96BY6	Dedicator of cytokinesis protein 10	DOCK10	249.53	676	672	2528.79	3521.65	5789.94	346.04	145.93	0.78	0.252	0.433	0.58	0.39	0.492	-0.2	0.783	0.97	18796	7106.3	3999.2	177.43	7122.7	3124.2	203.75	0	1173.7	556.51	0	0	0	387.48	342.18	0	0	14	7	8	2	11	5	1	0	1	1	0	0	0
Q04721	Neurogenic locus notch homolog protein 2;Notch 2 extracellular truncation;Notch 2 intracellular domain	NOTCH2	265.4	697	673	1686.55	2389.29	3475.02	869.26	0	-0.43	0.42	0.593	0.26	0.621	0.71	0.69	0.233	0.698	2417.8	2499	3360.3	766.03	8246.6	5003.2	2032.2	1126.2	1056	0	2164.1	0	0	0	0	0	0	2	2	2	1	3	2	2	2	1	0	1	0	0
Q9UM07	Protein-arginine deiminase type-4	PADI4	74.078	678	674	20279.9	28729.9	49251.2	0	0	NA	NA	NA	NA	NA	NA	NA	NA	NA	0	0	340400	2633.8	1724.9	0	0	0	0	0	0	0	0	0	0	0	0	0	0	9	1	1	0	0	0	0	0	0	0	0
Q16512	Serine/threonine-protein kinase N1	PKN1	103.93	679	675	54924.6	77809.8	133388	0	0	NA	NA	NA	NA	NA	NA	NA	NA	NA	2169.7	2499.6	925200	0	3848.3	0	0	0	0	0	0	0	0	0	0	0	0	2	2	2	0	2	0	0	0	0	0	0	0	0
P26641	Elongation factor 1-gamma	EEF1G	50.118	675	676	2241.74	2429.19	2187.73	2767.24	1791.86	NA	NA	NA	NA	NA	NA	NA	NA	NA	4312.4	0	2576.5	0	4867.7	3557.5	0	1880.3	4432.2	2463.8	5059.9	0	8243	0	716.29	0	0	1	1	1	0	1	1	0	1	1	1	1	0	2
A6NGU5;P19440;P36268	Putative gamma-glutamyltranspeptidase 3;Putative gamma-glutamyltranspeptidase 3 heavy chain;Putative gamma-glutamyltranspeptidase 3 light chain;Gamma-glutamyltranspeptidase 1;Gamma-glutamyltranspeptidase 1 heavy chain;Gamma-glutamyltranspeptidase 1 light chain;Inactive gamma-glutamyltranspeptidase 2	GGT3P;GGT1;GGT2	61.501	698	677	2333.95	3306.43	5047.34	869.16	0	NA	NA	NA	NA	NA	NA	NA	NA	NA	5344.2	11318	0	0	15667	3002.2	0	0	0	0	4345.8	0	0	0	0	0	0	2	2	0	0	2	1	0	0	0	0	1	0	0
Q9H4A4	Aminopeptidase B	RNPEP	72.595	703	678	1918.83	2718.35	3700.47	1343.38	0	NA	NA	NA	NA	NA	NA	NA	NA	NA	3889.9	7667.3	3023.3	439.95	8894.4	1421	567.41	0	3622	1586.9	1508	0	0	0	0	0	0	2	3	2	1	3	1	1	0	1	1	1	0	0
P23083;A0A0C4DH31	Ig heavy chain V-I region V35	IGHV1-18	13.085	682	679	3343.74	4736.96	8120.5	0	0	NA	NA	NA	NA	NA	NA	NA	NA	NA	0	0	7258.8	0	0	42282	7302.7	0	0	0	0	0	0	0	0	0	0	0	0	1	0	0	1	1	0	0	0	0	0	0
Q7KZI7	Serine/threonine-protein kinase MARK2	MARK2	87.91	683	680	3260.56	4619.12	7918.5	0	0	NA	NA	NA	NA	NA	NA	NA	NA	NA	3199.3	28813	5121.7	0	18238	0	57.494	0	0	0	0	0	0	0	0	0	0	2	6	3	0	3	0	1	0	0	0	0	0	0
Q6P9G4	Transmembrane protein 154	TMEM154	20.498	684	681	6659.24	9433.92	16172.4	0	0	NA	NA	NA	NA	NA	NA	NA	NA	NA	0	66640	0	0	46567	0	0	0	0	0	0	0	0	0	0	0	0	0	3	0	0	2	0	0	0	0	0	0	0	0
P46109	Crk-like protein	CRKL	33.777	686	682	2487.69	3524.23	6041.54	0	0	NA	NA	NA	NA	NA	NA	NA	NA	NA	3467.4	11116	8648.5	752.88	18306	0	0	0	0	0	0	0	0	0	0	0	0	1	2	3	1	3	1	1	0	0	0	0	0	0
Q6P9B6	TLD domain-containing protein 1	TLDC1	50.993	687	683	2499.39	3540.81	6069.96	0	0	NA	NA	NA	NA	NA	NA	NA	NA	NA	13044	10990	5636.7	0	12819	0	0	0	0	0	0	0	0	0	0	0	0	2	2	1	0	2	0	0	0	0	0	0	0	0
O15533	Tapasin	TAPBP	47.625	688	684	1922.19	2723.1	4668.17	0	0	NA	NA	NA	NA	NA	NA	NA	NA	NA	5431.8	0	12720	0	7159.8	4880.6	2485	0	0	0	0	0	0	0	0	0	0	1	0	2	0	1	1	1	0	0	0	0	0	0
P30530	Tyrosine-protein kinase receptor UFO	AXL	98.336	681	685	2198.64	2661.15	2954.6	2250.32	1088.63	NA	NA	NA	NA	NA	NA	NA	NA	NA	6532.6	2176.9	2010.9	454.43	7782.6	1724.8	0	4451.3	6585.3	0	0	214.99	134.74	1170.1	0	0	4138.3	2	1	1	1	2	1	0	1	1	0	0	1	1
P08195	4F2 cell-surface antigen heavy chain	SLC3A2	67.993	674	686	2014.71	2753.55	4720.37	0	241.48	NA	NA	NA	NA	NA	NA	NA	NA	NA	9035.1	5941.9	5945.6	510.42	7618.6	3344.2	646.79	0	0	0	0	0	0	0	1207.4	0	0	2	1	2	1	2	1	1	0	0	0	0	0	0
Q12929	Epidermal growth factor receptor kinase substrate 8	EPS8	91.88	676	687	2129.3	2834.35	4359.16	699.62	437.18	NA	NA	NA	NA	NA	NA	NA	NA	NA	795.3	619.44	7698.2	176.18	14716	2398.8	4110.2	741.58	1367.9	0	1388.6	0	0	1078.9	1107	0	0	1	1	5	1	5	2	3	1	1	0	1	0	0
P53004	Biliverdin reductase A	BLVRA	33.428	689	688	2485.79	3521.54	6036.93	0	0	NA	NA	NA	NA	NA	NA	NA	NA	NA	14057	11359	6922.4	0	9920.1	0	0	0	0	0	0	0	0	0	0	0	0	3	3	2	0	2	0	0	0	0	0	0	0	0
P25786	Proteasome subunit alpha type-1	PSMA1	29.555	689	688	1706.94	2418.16	4145.41	0	0	NA	NA	NA	NA	NA	NA	NA	NA	NA	7093.9	4248.1	2787.6	867.3	4830.8	6960.2	2230	0	0	0	0	0	0	0	0	0	0	1	1	1	1	1	1	1	0	0	0	0	0	0
Q7Z403	Transmembrane channel-like protein 6	TMC6	90.044	692	690	2261.69	3204.06	5492.68	0	0	NA	NA	NA	NA	NA	NA	NA	NA	NA	4729.9	2365.1	11636	285.85	16022	2909.5	500.39	0	0	0	0	0	0	0	0	0	0	1	1	2	1	2	2	1	0	0	0	0	0	0
Q6UX27	V-set and transmembrane domain-containing protein 1	VSTM1	26.109	693	691	4451.56	6306.38	10810.9	0	0	NA	NA	NA	NA	NA	NA	NA	NA	NA	0	37307	0	0	36627	0	1742.6	0	0	0	0	0	0	0	0	0	0	0	1	0	0	1	0	1	0	0	0	0	0	0
P29323	Ephrin type-B receptor 2	EPHB2	117.49	672	692	2133.07	2636.08	3821.54	976.44	925.86	NA	NA	NA	NA	NA	NA	NA	NA	NA	4812.3	3644.9	4615.2	165.4	6965.8	6012.6	534.56	720.72	3817.5	343.97	0	0	0	1401.1	0	3228.2	0	2	2	2	1	2	2	1	1	2	1	0	0	0
Q9ULC3	Ras-related protein Rab-23	RAB23	26.659	727	693	4088.32	5408.75	955.7	11643	919.29	NA	NA	NA	NA	NA	NA	NA	NA	NA	0	0	1402.3	0	3190.5	2097.1	0	9417.1	48798	0	0	0	0	0	855.66	0	3740.8	0	0	1	0	1	1	0	2	2	0	0	0	0
P07225	Vitamin K-dependent protein S	PROS1	75.122	702	694	2128.81	3015.82	4899.06	379.28	0	NA	NA	NA	NA	NA	NA	NA	NA	NA	2300.2	16426	2075.7	787.11	9080.9	3068.8	554.68	0	0	1896.4	0	0	0	0	0	0	0	1	4	1	1	2	1	1	0	0	1	0	0	0
Q9NP72	Ras-related protein Rab-18	RAB18	22.977	694	695	3131.71	4436.58	7605.57	0	0	NA	NA	NA	NA	NA	NA	NA	NA	NA	0	18605	12225	0	22409	0	0	0	0	0	0	0	0	0	0	0	0	0	1	1	0	1	0	0	0	0	0	0	0	0
Q99747	Gamma-soluble NSF attachment protein	NAPG	34.746	695	696	1851.24	2622.59	4495.87	0	0	NA	NA	NA	NA	NA	NA	NA	NA	NA	4814.8	0	7750.1	865.96	13035	2966.9	2038.3	0	0	0	0	0	0	0	0	0	0	2	0	2	1	2	1	2	0	0	0	0	0	0
O75436	Vacuolar protein sorting-associated protein 26A	VPS26A	38.169	709	697	1596.83	2262.17	3100.97	1087.86	0	NA	NA	NA	NA	NA	NA	NA	NA	NA	0	3073.3	6906.6	1274.1	7006.7	2254.5	1191.6	1195.5	2634.1	0	1609.7	0	0	0	0	0	0	0	1	2	2	2	1	1	1	1	0	1	0	0
Q6PJF5	Inactive rhomboid protein 2	RHBDF2	96.685	700	698	2101.67	2977.37	4948.66	217.56	0	-0.34	0.478	0.639	-0.24	0.607	0.698	0.09	0.855	0.97	11750	2807	1552.4	263.3	12004	5303.2	960.71	0	746.52	0	341.29	0	0	0	0	0	0	3	2	2	1	3	2	2	0	1	0	1	0	0
P49768;P49810	Presenilin-1;Presenilin-1 NTF subunit;Presenilin-1 CTF subunit;Presenilin-1 CTF12;Presenilin-2;Presenilin-2 NTF subunit;Presenilin-2 CTF subunit	PSEN1;PSEN2	52.667	655	699	2721.69	3264.78	5596.76	0	1418.3	NA	NA	NA	NA	NA	NA	NA	NA	NA	10108	9081.7	9321.6	0	10666	0	0	0	0	0	0	0	0	0	2630.8	0	4460.7	2	2	2	0	2	0	0	1	1	0	1	0	0
Q9H4E7	Differentially expressed in FDCP 6 homolog	DEF6	73.91	698	700	2364.93	3350.32	5743.41	0	0	-0.53	0.35	0.533	-0.68	0.232	0.329	-0.15	0.802	0.97	2140.7	8846.7	927.23	667.08	19448	7470.6	703.56	0	0	0	0	0	0	0	0	0	0	1	2	1	2	2	2	1	0	0	0	0	0	0
Q9UNF0	Protein kinase C and casein kinase substrate in neurons protein 2	PACSIN2	55.738	700	701	3008.42	4261.93	7306.16	0	0	NA	NA	NA	NA	NA	NA	NA	NA	NA	18244	3865.1	3669	0	25365	0	0	0	0	0	0	0	0	0	0	0	0	2	1	1	0	1	0	0	0	0	0	0	0	0
Q8NHJ6	Leukocyte immunoglobulin-like receptor subfamily B member 4	LILRB4	49.355	647	702	3701.51	3650.43	4267.57	2786.44	3824.08	NA	NA	NA	NA	NA	NA	NA	NA	NA	0	29873	0	0	0	0	0	7080.3	0	0	6851.9	0	0	1653.1	2525.4	5626.3	9315.6	0	1	0	0	0	0	0	1	0	0	1	0	0
O60664	Perilipin-3	PLIN3	47.074	695	703	2091	2882.92	4942.14	0	190.38	NA	NA	NA	NA	NA	NA	NA	NA	NA	2966.4	16821	3899.9	0	6465.6	1915	2527.1	0	0	0	0	0	0	951.92	0	0	0	2	3	3	0	3	2	2	0	0	0	0	1	0
P06748	Nucleophosmin	NPM1	32.575	533	704	11115.9	3410.74	5846.99	0	29608.2	-0.23	0.704	0.801	-2.46	0.000416	0.00387	-2.23	0.00206	0.103	1488.4	7490.4	20558	0	4274	7118.1	0	0	0	0	0	0	70967	55020	21012	0	1042	1	1	1	0	1	1	0	0	0	0	0	0	4
P68402	Platelet-activating factor acetylhydrolase IB subunit beta	PAFAH1B2	25.569	705	705	3719.08	5268.7	9032.06	0	0	NA	NA	NA	NA	NA	NA	NA	NA	NA	0	0	4280.4	0	41495	17449	0	0	0	0	0	0	0	0	0	0	0	0	0	1	0	2	2	0	0	0	0	0	0	0
P55060	Exportin-2	CSE1L	110.42	668	706	5644.47	7678.75	13163.6	0	762.19	NA	NA	NA	NA	NA	NA	NA	NA	NA	0	0	18797	0	0	73348	0	0	0	0	0	0	3032.6	778.37	0	0	0	0	0	1	0	0	1	0	0	0	0	0	0	1
P14314	Glucosidase 2 subunit beta	PRKCSH	59.425	706	707	2339.46	3314.24	5681.56	0	0	NA	NA	NA	NA	NA	NA	NA	NA	NA	0	12370	14172	0	11901	0	1327.9	0	0	0	0	0	0	0	0	0	0	0	1	2	0	1	0	1	0	0	0	0	0	0
P25445	Tumor necrosis factor receptor superfamily member 6	FAS	37.732	707	708	2057.52	2914.83	4996.84	0	0	NA	NA	NA	NA	NA	NA	NA	NA	NA	3092.5	8419.3	8598.7	0	13437	0	1430.4	0	0	0	0	0	0	0	0	0	0	1	2	2	0	2	0	1	0	0	0	0	0	0
Q7Z304	MAM domain-containing protein 2	MAMDC2	77.555	744	709	2857.13	4047.6	1501.03	7612.8	0	NA	NA	NA	NA	NA	NA	NA	NA	NA	1078.3	0	0	888.94	0	6458.1	2081.9	0	38064	0	0	0	0	0	0	0	0	1	0	0	1	0	1	1	0	2	0	0	0	0
P29597	Non-receptor tyrosine-protein kinase TYK2	TYK2	133.65	718	710	1852.82	2624.83	4140.77	502.5	0	NA	NA	NA	NA	NA	NA	NA	NA	NA	9164.2	9266.7	3106.1	709.48	4868.5	1870.4	0	360.62	803.5	1348.4	0	0	0	0	0	0	0	4	4	1	1	2	1	0	1	1	2	0	0	0
Q15208	Serine/threonine-protein kinase 38	STK38	54.19	710	711	1963.34	2781.4	4768.11	0	0	NA	NA	NA	NA	NA	NA	NA	NA	NA	0	8224.1	9435.8	1139.2	12358	2219.7	0	0	0	0	0	0	0	0	0	0	0	0	1	2	1	2	1	0	0	0	0	0	0	0
P50570;Q9UQ16;Q05193	Dynamin-2;Dynamin-3;Dynamin-1	DNM2;DNM3;DNM1	98.063	711	712	2113.64	2994.33	5133.13	0	0	NA	NA	NA	NA	NA	NA	NA	NA	NA	2323.3	9987.1	1763.9	280.01	18243	487.8	2846.8	0	0	0	0	0	0	0	0	0	0	2	3	1	1	4	1	1	0	0	0	0	0	0
Q8ND76	Cyclin-Y	CCNY	39.336	712	713	3612.25	5117.36	8772.61	0	0	NA	NA	NA	NA	NA	NA	NA	NA	NA	3665.1	5610.1	4269.1	0	47864	0	0	0	0	0	0	0	0	0	0	0	0	1	1	1	0	2	0	0	0	0	0	0	0	0
Q14161	ARF GTPase-activating protein GIT2	GIT2	84.542	714	714	2318.48	3284.51	5630.58	0	0	NA	NA	NA	NA	NA	NA	NA	NA	NA	3159	16938	5609.2	0	13254	453.89	0	0	0	0	0	0	0	0	0	0	0	1	2	2	0	2	1	0	0	0	0	0	0	0
Q02413	Desmoglein-1	DSG1	113.75	725	715	1789.23	2289	2558.74	1911.36	589.78	NA	NA	NA	NA	NA	NA	NA	NA	NA	660.41	8610	879.35	0	4442.7	2483.2	835.53	5352.1	1862.1	0	2342.6	0	0	0	1378.8	0	1570.1	1	2	1	0	2	3	2	3	2	0	1	0	0
Q8NET5	NFAT activation molecule 1	NFAM1	29.685	715	716	2214.85	3137.71	5378.93	0	0	NA	NA	NA	NA	NA	NA	NA	NA	NA	5144.2	16005	3925.3	0	12578	0	0	0	0	0	0	0	0	0	0	0	0	1	1	1	0	1	0	0	0	0	0	0	0	0
P34947	G protein-coupled receptor kinase 5	GRK5	67.786	741	717	1653.39	2342.3	2553.1	2047.18	0	NA	NA	NA	NA	NA	NA	NA	NA	NA	3265.5	4428.8	2504.2	0	6283.3	0	1389.9	2634.5	7601.4	0	0	0	0	0	0	0	0	1	1	1	0	1	0	1	1	1	0	0	0	0
Q7L1Q6	Basic leucine zipper and W2 domain-containing protein 1	BZW1	48.043	739	718	1711.69	2424.89	2893.84	1768.36	0	NA	NA	NA	NA	NA	NA	NA	NA	NA	2660.8	2889.2	3008.8	0	6832.8	4865.3	0	0	5653.5	0	3188.3	0	0	0	0	0	0	1	1	1	0	1	1	0	0	1	0	1	0	0
P0DP09;A0A0B4J2D9	Immunoglobulin kappa variable 1-13	IGKV1D-13	12.569	747	719	4480.82	6347.83	7539.86	4679	0	NA	NA	NA	NA	NA	NA	NA	NA	NA	0	0	0	0	0	0	52779	0	23395	0	0	0	0	0	0	0	0	0	0	0	0	0	0	1	0	1	0	0	0	0
P39059	Collagen alpha-1(XV) chain;Restin;Restin-2;Restin-3;Restin-4	COL15A1	141.72	708	720	1804.32	1937.82	978.2	3281.29	1483.9	NA	NA	NA	NA	NA	NA	NA	NA	NA	1209.8	0	1046.6	2363	1133.7	0	1094.3	2592.5	3030.3	459.67	10324	0	0	4898.8	434.68	1237.9	848.12	1	0	1	1	1	0	1	1	1	1	2	0	0
A0A0B4J1X5	Immunoglobulin heavy variable 3-74	IGHV3-74	12.839	720	721	5600.65	7934.25	13601.6	0	0	NA	NA	NA	NA	NA	NA	NA	NA	NA	0	0	0	0	0	14975	80236	0	0	0	0	0	0	0	0	0	0	1	1	1	0	1	2	2	0	0	1	0	0	0
Q9NWQ8	Phosphoprotein associated with glycosphingolipid-enriched microdomains 1	PAG1	46.98	720	721	2568.82	3639.17	6238.57	0	0	NA	NA	NA	NA	NA	NA	NA	NA	NA	0	22077	0	231.4	15993	5368.6	0	0	0	0	0	0	0	0	0	0	0	0	3	0	1	3	1	0	0	0	0	0	0	0
Q9NPY3	Complement component C1q receptor	CD93	68.559	722	723	2099.01	2973.59	5097.59	0	0	NA	NA	NA	NA	NA	NA	NA	NA	NA	4070.5	9686.3	5853.3	0	16073	0	0	0	0	0	0	0	0	0	0	0	0	1	1	1	0	1	0	0	0	0	0	0	0	0
O75923	Dysferlin	DYSF	237.29	730	723	2136.17	3026.25	4917.85	378	0	NA	NA	NA	NA	NA	NA	NA	NA	NA	0	10909	10680	96.25	11951	683.47	105.22	0	0	1890	0	0	0	0	0	0	0	0	8	9	1	9	3	1	0	0	2	0	0	0
P31689	DnaJ homolog subfamily A member 1	DNAJA1	44.868	723	725	1820.82	2579.49	4421.99	0	0	NA	NA	NA	NA	NA	NA	NA	NA	NA	3794.8	2655.6	9053.5	0	12231	2008	1211	0	0	0	0	0	0	0	0	0	0	1	1	2	0	2	1	1	0	0	0	0	0	0
Q13094	Lymphocyte cytosolic protein 2	LCP2	60.187	724	726	1734.47	2457.17	4212.29	0	0	NA	NA	NA	NA	NA	NA	NA	NA	NA	6819.4	4966.9	7626.5	0	6739.2	2190.1	1143.9	0	0	0	0	0	0	0	0	0	0	1	1	1	0	1	1	1	0	0	0	0	0	0
Q9P2A4	ABI gene family member 3	ABI3	39.035	726	727	2766.24	3918.84	6718.01	0	0	NA	NA	NA	NA	NA	NA	NA	NA	NA	8467.1	27921	0	0	10638	0	0	0	0	0	0	0	0	0	0	0	0	1	2	0	0	1	0	0	0	0	0	0	0	0
P49189	4-trimethylaminobutyraldehyde dehydrogenase	ALDH9A1	53.801	733	728	1749.32	2478.2	3609.94	893.76	0	NA	NA	NA	NA	NA	NA	NA	NA	NA	6242.3	5005.6	3344.8	0	7693.2	2983.7	0	0	4468.8	0	0	0	0	0	0	0	0	1	1	1	0	1	1	0	0	1	0	0	0	0
Q14697	Neutral alpha-glucosidase AB	GANAB	106.87	729	729	1833.33	2597.22	4452.37	0	0	NA	NA	NA	NA	NA	NA	NA	NA	NA	3556.6	3381.5	15830	504.62	6756.2	0	1137.7	0	0	0	0	0	0	0	0	0	0	2	1	5	1	2	0	1	0	0	0	0	0	0
Q9NZN3	EH domain-containing protein 3	EHD3	60.886	728	730	1907.69	2487.98	3404.07	1205.45	515	NA	NA	NA	NA	NA	NA	NA	NA	NA	0	0	0	0	15262	5567.2	2999.3	481.42	4605.2	0	940.61	0	0	0	818.41	0	1756.6	0	0	0	0	1	1	1	1	2	0	1	0	0
P06756	Integrin alpha-V;Integrin alpha-V heavy chain;Integrin alpha-V light chain	ITGAV	116.04	713	731	1960.75	2250.61	2474.58	1937.06	1265.07	-0.58	0.154	0.316	-0.25	0.533	0.627	0.33	0.444	0.881	1398.4	1111.6	4037.1	153.45	7224.2	3397.3	0	1425.5	6180.6	1402.2	677.01	0	0	1484.7	978.54	1134.9	2727.2	1	2	3	1	4	3	0	2	3	2	1	0	0
P42356	Phosphatidylinositol 4-kinase alpha	PI4KA	236.83	756	732	1584.03	2244.04	2586.65	1764.38	0	-0.43	0.379	0.562	0.23	0.64	0.728	0.66	0.217	0.69	4648.7	2194	3449.5	123.89	6706.1	640.8	343.59	995.21	5441.7	1456.3	928.67	0	0	0	0	0	0	6	4	5	1	7	3	1	2	4	2	1	0	0
O43813	LanC-like protein 1	LANCL1	45.283	775	733	1411.52	1999.65	1406.81	2829.62	0	NA	NA	NA	NA	NA	NA	NA	NA	NA	2525.4	2577.2	3366.1	0	1379	0	0	3364.3	6456.1	0	4327.7	0	0	0	0	0	0	1	1	1	0	1	0	0	1	1	0	1	0	0
Q9Y5X1	Sorting nexin-9	SNX9	66.591	764	734	1441.64	2042.33	1909.29	2228.58	0	NA	NA	NA	NA	NA	NA	NA	NA	NA	3858.6	0	3523.5	762.26	5220.7	0	0	0	6596	1217.2	3329.7	0	0	0	0	0	0	1	0	1	1	1	0	0	0	1	1	1	0	0
P23470	Receptor-type tyrosine-protein phosphatase gamma	PTPRG	162	743	735	1614.96	2287.86	3485.75	610.81	0	-0.55	0.276	0.465	-0.37	0.462	0.56	0.18	0.737	0.96	582.64	2091.3	4084.1	316.42	12349	3611.2	1365.6	0	2326.5	0	727.57	0	0	0	0	0	0	1	2	3	1	4	4	4	0	1	0	1	0	0
O60674	Tyrosine-protein kinase JAK2	JAK2	130.67	734	736	1972.05	2793.74	4789.27	0	0	NA	NA	NA	NA	NA	NA	NA	NA	NA	12486	5276.2	2975.9	214.81	12572	0	0	0	0	0	0	0	0	0	0	0	0	4	2	2	1	5	0	0	0	0	0	0	0	0
Q9UBW5	Bridging integrator 2	BIN2	61.874	735	737	2935.72	4158.94	7129.61	0	0	NA	NA	NA	NA	NA	NA	NA	NA	NA	0	26173	528.5	0	20944	2261.8	0	0	0	0	0	0	0	0	0	0	0	0	3	1	0	2	1	0	0	0	0	0	0	0
P32320	Cytidine deaminase	CDA	16.185	736	738	3740.29	5298.75	9083.57	0	0	NA	NA	NA	NA	NA	NA	NA	NA	NA	0	34811	0	0	28774	0	0	0	0	0	0	0	0	0	0	0	0	0	1	0	0	1	0	0	0	0	0	0	0	0
Q5JSL3	Dedicator of cytokinesis protein 11	DOCK11	237.67	731	739	1766.91	2363.43	4051.59	0	335.28	0.62	0.272	0.46	0.84	0.143	0.227	0.22	0.719	0.958	4824.2	9444.7	3430.1	99.121	8217.7	1898.6	446.68	0	0	0	0	0	0	0	163.1	1306.7	206.59	7	8	6	1	6	3	2	0	0	0	0	0	0
P00973	2-5-oligoadenylate synthase 1	OAS1	46.028	737	740	1529.87	2167.32	3715.4	0	0	NA	NA	NA	NA	NA	NA	NA	NA	NA	11097	3145.8	4447	0	4375.8	0	2942.2	0	0	0	0	0	0	0	0	0	0	1	1	1	0	1	0	1	0	0	0	0	0	0
Q96QD8	Sodium-coupled neutral amino acid transporter 2	SLC38A2	56.025	738	741	1868.29	2646.74	4537.27	0	0	NA	NA	NA	NA	NA	NA	NA	NA	NA	7625	3612.2	8541.7	0	11982	0	0	0	0	0	0	0	0	0	0	0	0	1	1	1	0	1	0	0	0	0	0	0	0	0
Q8N126	Cell adhesion molecule 3	CADM3	43.299	739	742	4169.71	5907.08	10126.4	0	0	NA	NA	NA	NA	NA	NA	NA	NA	NA	0	0	0	0	56119	14766	0	0	0	0	0	0	0	0	0	0	0	0	0	0	0	1	1	0	1	0	1	0	0	0
Q9Y2D5	A-kinase anchor protein 2	AKAP2	94.659	741	743	3281.88	4649.32	7970.27	0	0	NA	NA	NA	NA	NA	NA	NA	NA	NA	0	0	0	0	0	49072	6719.9	0	0	0	0	0	0	0	0	0	0	1	0	1	1	1	1	1	0	0	1	1	0	0
P17677	Neuromodulin	GAP43	24.802	746	744	2270.22	3216.14	5513.39	0	0	NA	NA	NA	NA	NA	NA	NA	NA	NA	0	6156.7	0	0	19941	12496	0	0	0	0	0	0	0	0	0	0	0	0	2	0	0	2	1	0	0	0	0	0	0	0
Q14974	Importin subunit beta-1	KPNB1	97.169	732	745	1711.12	2256.99	3869.12	0	401.03	NA	NA	NA	NA	NA	NA	NA	NA	NA	3286.8	9558	4010.5	0	7642.1	1815	771.43	0	0	0	0	0	0	0	723.54	0	1281.6	2	4	3	0	3	1	1	0	0	0	0	0	0
Q14956	Transmembrane glycoprotein NMB	GPNMB	63.922	785	746	1538.47	2179.5	745.33	4187.35	0	-0.96	0.0968	0.236	-1.23	0.0371	0.0812	-0.27	0.657	0.958	0	0	0	0	0	3456.9	1760.4	0	15972	1592.6	2966.1	406.04	0	0	0	0	0	0	0	0	0	0	1	1	0	2	2	2	1	0
P46926	Glucosamine-6-phosphate isomerase 1	GNPDA1	32.668	748	747	2225.35	3152.58	5404.41	0	0	NA	NA	NA	NA	NA	NA	NA	NA	NA	17330	18727	0	0	0	1773.9	0	0	0	0	0	0	0	0	0	0	0	3	3	0	0	0	1	0	0	0	0	0	0	0
Q12884	Prolyl endopeptidase FAP;Antiplasmin-cleaving enzyme FAP, soluble form	FAP	87.711	750	748	1590.76	2123.37	2611.43	1440.09	312.48	NA	NA	NA	NA	NA	NA	NA	NA	NA	1039.1	0	3829.2	256.03	8891.6	1812.3	2451.8	190.7	6377.4	632.37	0	0	0	568.31	994.09	0	0	1	0	1	1	2	1	2	1	1	1	0	0	0
Q8WTV0	Scavenger receptor class B member 1	SCARB1	60.877	812	749	1588.51	2250.39	0	5400.94	0	NA	NA	NA	NA	NA	NA	NA	NA	NA	0	0	0	0	0	0	0	5220.8	15750	0	6033.9	0	0	0	0	0	0	0	0	0	0	0	0	0	2	2	0	1	0	0
Q92619	Minor histocompatibility protein HA-1;Minor histocompatibility antigen HA-1	HMHA1	124.61	752	750	1376.17	1949.57	3342.13	0	0	-1.06	0.0117	0.0705	-0.51	0.196	0.29	0.55	0.202	0.675	1523.5	5073.5	3073.6	997.38	8744	3164.7	818.2	0	0	0	0	0	0	0	0	0	0	1	2	2	2	3	2	1	0	0	0	0	0	0
Q8WUW1	Protein BRICK1	BRK1	8.7448	752	750	1711.36	2424.43	4156.16	0	0	NA	NA	NA	NA	NA	NA	NA	NA	NA	4191.1	5390.3	12521	0	6990.7	0	0	0	0	0	0	0	0	0	0	0	0	1	1	1	0	1	0	0	0	0	0	0	0	0
Q92888	Rho guanine nucleotide exchange factor 1	ARHGEF1	102.43	754	752	1627.04	2304.97	3951.38	0	0	NA	NA	NA	NA	NA	NA	NA	NA	NA	7892.6	9275.8	3980.9	0	5738.2	488.86	283.32	0	0	0	0	0	0	0	0	0	0	4	4	3	0	3	1	1	0	0	0	0	0	0
P33241	Lymphocyte-specific protein 1	LSP1	37.191	756	753	2042.99	2894.24	4961.56	0	0	NA	NA	NA	NA	NA	NA	NA	NA	NA	0	27001	1456.8	0	0	4197.3	2075.8	0	0	0	0	0	0	0	0	0	0	0	2	1	0	0	1	1	0	0	0	0	0	0
Q7Z2W4	Zinc finger CCCH-type antiviral protein 1	ZC3HAV1	101.43	771	754	1356.23	1921.33	2579.89	999.34	0	NA	NA	NA	NA	NA	NA	NA	NA	NA	2333.8	2115.6	3241.6	0	7791.1	1954.7	622.42	0	0	1834.6	3162.1	0	0	0	0	0	0	2	1	2	0	3	1	1	0	0	1	1	0	0
P63218	Guanine nucleotide-binding protein G(I)/G(S)/G(O) subunit gamma-5	GNG5	7.3184	758	755	1345.27	1905.8	3267.09	0	0	NA	NA	NA	NA	NA	NA	NA	NA	NA	6500.6	0	6022.5	1254.9	7110.3	1981.3	0	0	0	0	0	0	0	0	0	0	0	1	0	1	1	1	1	0	0	0	0	0	0	0
Q16181	Septin-7	39326	50.679	774	756	1444.82	2046.83	2533.23	1365.88	0	NA	NA	NA	NA	NA	NA	NA	NA	NA	3613.1	4538.2	3512	0	6069.3	0	0	0	4357.5	0	2471.9	0	0	0	0	0	0	1	1	1	0	1	0	0	0	1	0	1	0	0
P04229;Q29974;Q30154	HLA class II histocompatibility antigen, DRB1-1 beta chain;HLA class II histocompatibility antigen, DRB1-16 beta chain;HLA class II histocompatibility antigen, DR beta 5 chain	HLA-DRB1;HLA-DRB5	29.914	759	757	8843.75	12528.6	21477.7	0	0	NA	NA	NA	NA	NA	NA	NA	NA	NA	0	0	0	0	0	148530	1813.8	0	0	0	0	0	0	0	0	0	0	0	0	0	0	0	1	1	0	0	0	0	0	0
Q8N5I2	Arrestin domain-containing protein 1	ARRDC1	45.981	760	758	1802.74	2553.88	4378.09	0	0	NA	NA	NA	NA	NA	NA	NA	NA	NA	7088.6	0	13478	0	10080	0	0	0	0	0	0	0	0	0	0	0	0	1	0	1	0	1	0	0	0	0	0	0	0	0
Q13103	Secreted phosphoprotein 24	SPP2	24.337	760	758	3687.69	5224.23	8955.83	0	0	NA	NA	NA	NA	NA	NA	NA	NA	NA	0	0	0	2506.8	0	60184	0	0	0	0	0	0	0	0	0	0	0	0	0	0	1	0	2	0	0	0	0	0	0	0
A1L4H1	Soluble scavenger receptor cysteine-rich domain-containing protein SSC5D	SSC5D	165.74	789	760	1304.1	1847.48	1407.77	2463.07	0	NA	NA	NA	NA	NA	NA	NA	NA	NA	498.44	457.4	0	275.31	931.55	6716.8	974.92	782.24	1652.3	1112.3	8768.5	0	0	0	0	0	0	1	1	0	1	1	1	1	1	1	1	1	0	0
Q16827;P23467	Receptor-type tyrosine-protein phosphatase O;Receptor-type tyrosine-protein phosphatase beta	PTPRO;PTPRB	138.34	763	761	1265.92	1793.39	3074.39	0	0	NA	NA	NA	NA	NA	NA	NA	NA	NA	4571.5	2301.8	4397.8	0	5534	2917.1	1798.5	0	0	0	0	0	0	0	0	0	0	1	1	2	0	2	2	2	0	0	0	0	0	0
P22626	Heterogeneous nuclear ribonucleoproteins A2/B1	HNRNPA2B1	37.429	762	762	1949.43	2412.07	879.13	4558.18	839.12	NA	NA	NA	NA	NA	NA	NA	NA	NA	0	0	0	0	0	3451.5	2702.4	0	0	364.02	21948	478.86	4195.6	0	0	0	0	0	0	0	0	0	1	1	0	0	1	3	1	1
O60610	Protein diaphanous homolog 1	DIAPH1	141.35	751	763	1594.66	2081.79	3568.78	0	425.55	NA	NA	NA	NA	NA	NA	NA	NA	NA	8925.9	4040.3	3026.7	705.39	7715.9	567.3	0	0	0	0	0	0	0	635.56	0	0	1492.2	5	3	3	1	3	1	0	0	0	0	0	0	0
O75351	Vacuolar protein sorting-associated protein 4B	VPS4B	49.301	765	764	1696.08	2402.78	4119.05	0	0	NA	NA	NA	NA	NA	NA	NA	NA	NA	0	3683.1	0	748.22	19542	3695.5	1164.5	0	0	0	0	0	0	0	0	0	0	0	1	0	1	3	1	1	0	0	0	0	0	0
P13164;Q01628	Interferon-induced transmembrane protein 1;Interferon-induced transmembrane protein 3	IFITM1;IFITM3	13.964	766	765	83376.5	118117	202486	0	0	NA	NA	NA	NA	NA	NA	NA	NA	NA	0	0	0	0	0	1417400	0	0	0	0	0	0	0	0	0	0	0	0	0	0	0	0	1	0	0	0	0	0	0	0
P35222	Catenin beta-1	CTNNB1	85.496	800	766	1270.09	1799.29	1146.67	2712.96	0	NA	NA	NA	NA	NA	NA	NA	NA	NA	0	0	0	0	5673.9	0	2352.8	2877	9493.3	0	1194.5	0	0	0	0	0	0	0	0	0	0	2	0	1	2	2	0	1	0	0
Q6P4A8	Phospholipase B-like 1;Phospholipase B-like 1 chain A;Phospholipase B-like 1 chain B;Phospholipase B-like 1 chain C	PLBD1	63.254	767	767	1238.59	1754.67	3008.01	0	0	NA	NA	NA	NA	NA	NA	NA	NA	NA	0	5825	3872.6	1148.7	5037.2	5172.6	0	0	0	0	0	0	0	0	0	0	0	0	2	1	1	1	1	0	0	0	0	0	0	0
Q9BZG1	Ras-related protein Rab-34	RAB34	29.044	768	768	1120.59	1587.51	2721.44	0	0	NA	NA	NA	NA	NA	NA	NA	NA	NA	0	3938.7	5449.8	4613.5	5048.1	0	0	0	0	0	0	0	0	0	0	0	0	0	1	1	1	1	0	0	0	0	0	0	0	0
O95297	Myelin protein zero-like protein 1	MPZL1	29.082	769	769	1531	2168.91	3718.14	0	0	NA	NA	NA	NA	NA	NA	NA	NA	NA	6581.3	0	7255.4	693.25	11497	0	0	0	0	0	0	0	0	0	0	0	0	1	0	1	1	1	0	0	0	0	0	0	0	0
P43007	Neutral amino acid transporter A	SLC1A4	55.722	777	770	1408.88	1995.92	2795.5	876.5	0	NA	NA	NA	NA	NA	NA	NA	NA	NA	5708.2	7556.8	6303.5	0	0	0	0	0	4382.5	0	0	0	0	0	0	0	0	1	2	2	0	1	1	0	0	1	0	0	0	0
P17693	HLA class I histocompatibility antigen, alpha chain G	HLA-G	38.224	770	771	1871.06	2650.67	4544	0	0	NA	NA	NA	NA	NA	NA	NA	NA	NA	12270	0	19538	0	0	0	0	0	0	0	0	0	0	0	0	0	0	1	0	1	0	1	0	0	0	0	0	0	0	0
Q00610	Clathrin heavy chain 1	CLTC	191.61	771	772	1294.45	1833.81	3058.37	119.42	0	0.13	0.779	0.847	0.44	0.35	0.453	0.31	0.54	0.948	3051.8	6211.1	3675	308.78	4631.7	3177.2	353	0	597.1	0	0	0	0	0	0	0	0	3	4	3	1	3	3	1	0	1	0	0	0	0
Q9P0M6;O75367	Core histone macro-H2A.2;Core histone macro-H2A.1	H2AFY2;H2AFY	40.058	773	773	1236.79	1752.12	3003.63	0	0	NA	NA	NA	NA	NA	NA	NA	NA	NA	1191	3649.4	11916	1164.5	0	3104.5	0	0	0	0	0	0	0	0	0	0	0	1	1	1	1	0	1	0	0	0	0	0	0	0
P58335;Q9H6X2	Anthrax toxin receptor 2;Anthrax toxin receptor 1	ANTXR2;ANTXR1	53.666	779	774	1665.46	2359.4	3607.4	612.2	0	NA	NA	NA	NA	NA	NA	NA	NA	NA	2989.8	7032.3	1403.7	0	13826	0	0	0	3061	0	0	0	0	0	0	0	0	1	2	1	0	2	0	0	0	1	0	0	0	0
P13861	cAMP-dependent protein kinase type II-alpha regulatory subunit	PRKAR2A	45.518	719	775	1603.18	1714.42	2939	0	1336.22	NA	NA	NA	NA	NA	NA	NA	NA	NA	3130.4	4038.9	3070.6	0	4022.6	5536.8	773.69	0	0	0	0	0	1111.6	376.12	1893	0	3300.4	1	1	1	0	1	1	1	0	0	0	0	0	1
P40227	T-complex protein 1 subunit zeta	CCT6A	58.024	716	775	1708.51	1421.04	2436.06	0	2398.44	NA	NA	NA	NA	NA	NA	NA	NA	NA	2461.3	3125.1	2635.1	1379.4	3013.4	3597.6	840.55	0	0	0	0	0	10121	1146	0	725.21	0	1	2	2	2	1	1	1	0	0	0	0	0	2
P29692	Elongation factor 1-delta	EEF1D	31.121	778	777	1198.62	1698.05	2910.95	0	0	NA	NA	NA	NA	NA	NA	NA	NA	NA	0	6749.2	2059	821.1	5129.2	4889.3	728.82	0	0	0	0	0	0	0	0	0	0	0	1	1	1	1	1	1	0	0	0	0	0	0
P30464;P30484;P30481;P30490;P30485;P30461	HLA class I histocompatibility antigen, B-15 alpha chain;HLA class I histocompatibility antigen, B-46 alpha chain;HLA class I histocompatibility antigen, B-44 alpha chain;HLA class I histocompatibility antigen, B-52 alpha chain;HLA class I histocompatibility antigen, B-47 alpha chain;HLA class I histocompatibility antigen, B-13 alpha chain	HLA-B	40.388	680	777	7984.05	9584.17	16430	0	4143.76	NA	NA	NA	NA	NA	NA	NA	NA	NA	0	0	115010	0	0	0	0	0	0	0	0	0	0	0	13369	0	7349.8	0	0	1	0	0	0	0	0	0	0	0	0	0
Q96F46	Interleukin-17 receptor A	IL17RA	96.121	779	779	1319.48	1869.27	3204.46	0	0	NA	NA	NA	NA	NA	NA	NA	NA	NA	4830.1	5940	4649.2	0	7011.9	0	0	0	0	0	0	0	0	0	0	0	0	2	2	2	0	2	0	0	0	0	0	0	0	0
Q9BUP3	Oxidoreductase HTATIP2	HTATIP2	27.049	744	779	1649.46	1893.21	3245.5	0	1064.48	NA	NA	NA	NA	NA	NA	NA	NA	NA	5319.1	7714.2	6673.7	0	3011.5	0	0	0	0	0	0	0	5322.4	0	0	0	0	2	2	2	0	1	0	0	0	0	0	0	0	1
P15374	Ubiquitin carboxyl-terminal hydrolase isozyme L3	UCHL3	26.182	781	781	1186.12	1680.34	2880.59	0	0	NA	NA	NA	NA	NA	NA	NA	NA	NA	0	5626	0	4437.1	10101	0	0	0	0	0	0	0	0	0	0	0	0	0	1	0	1	1	0	0	0	0	0	0	0	0
P10586;P23468;Q13332	Receptor-type tyrosine-protein phosphatase F;Receptor-type tyrosine-protein phosphatase delta;Receptor-type tyrosine-protein phosphatase S	PTPRF;PTPRD;PTPRS	212.88	792	782	1281.66	1815.69	2635.82	667.51	0	NA	NA	NA	NA	NA	NA	NA	NA	NA	2589.1	1380.6	2230	379.94	9855.6	2015.5	0	912.08	933.18	517.96	974.32	0	0	0	0	0	0	3	2	2	1	3	3	0	1	1	1	2	0	0
P12955	Xaa-Pro dipeptidase	PEPD	54.548	794	783	1223.11	1732.74	2372.52	837.05	0	NA	NA	NA	NA	NA	NA	NA	NA	NA	3836.4	4303.7	2797.5	0	4860.3	809.76	0	840.06	2660.7	0	684.51	0	0	0	0	0	0	1	2	2	0	2	1	0	1	1	0	1	0	0
P20336;P20337;O95716;Q96E17	Ras-related protein Rab-3A;Ras-related protein Rab-3B;Ras-related protein Rab-3D;Ras-related protein Rab-3C	RAB3A;RAB3B;RAB3D;RAB3C	24.984	782	784	1407.24	1993.59	3417.59	0	0	NA	NA	NA	NA	NA	NA	NA	NA	NA	2849	7688.4	6810.8	0	6574.9	0	0	0	0	0	0	0	0	0	0	0	0	1	1	1	0	1	0	0	0	0	0	0	0	0
Q5TC84	Opioid growth factor receptor-like protein 1	OGFRL1	51.251	783	785	1505.16	2132.32	3655.4	0	0	NA	NA	NA	NA	NA	NA	NA	NA	NA	0	13515	0	0	9906.6	0	2166.2	0	0	0	0	0	0	0	0	0	0	0	1	0	0	1	0	1	0	0	0	0	0	0
P01714	Ig lambda chain V-III region SH	IGLV3-19	12.042	784	786	9916.47	14048.3	24082.9	0	0	NA	NA	NA	NA	NA	NA	NA	NA	NA	0	0	0	0	0	168580	0	0	0	0	0	0	0	0	0	0	0	0	0	0	0	0	3	0	0	0	0	0	0	0
P79483	HLA class II histocompatibility antigen, DR beta 3 chain	HLA-DRB3	29.962	786	787	6409.41	9080	15565.7	0	0	NA	NA	NA	NA	NA	NA	NA	NA	NA	0	108960	0	0	0	0	0	0	0	0	0	0	0	0	0	0	0	1	2	1	0	0	0	0	0	0	0	0	0	0
Q16832	Discoidin domain-containing receptor 2	DDR2	96.735	820	788	1012.79	1434.79	1194.11	1771.73	0	NA	NA	NA	NA	NA	NA	NA	NA	NA	816.84	860.49	1474.7	414.56	2520	2272.2	0	867.85	3444.9	1957.5	2588.4	0	0	0	0	0	0	1	1	1	1	1	1	0	1	1	2	1	0	0
O95163	Elongator complex protein 1	IKBKAP	150.25	787	789	1473.45	2087.39	3578.39	0	0	NA	NA	NA	NA	NA	NA	NA	NA	NA	0	7306.6	0	0	8410.7	9331.4	0	0	0	0	0	0	0	0	0	0	0	0	1	0	0	2	1	0	0	0	0	0	0	0
P08069	Insulin-like growth factor 1 receptor;Insulin-like growth factor 1 receptor alpha chain;Insulin-like growth factor 1 receptor beta chain	IGF1R	154.79	787	789	1011.98	1433.65	2457.68	0	0	NA	NA	NA	NA	NA	NA	NA	NA	NA	3115.6	325.54	2218.7	8007.5	3536.4	0	0	0	0	0	0	0	0	0	0	0	0	1	1	1	1	1	0	0	0	0	0	0	0	0
Q9NUE0	Palmitoyltransferase ZDHHC18	ZDHHC18	42.03	790	791	1468.31	2080.11	3565.9	0	0	NA	NA	NA	NA	NA	NA	NA	NA	NA	2243.5	11900	0	0	8013	2804.8	0	0	0	0	0	0	0	0	0	0	0	1	1	0	0	1	1	0	0	0	0	0	0	0
P49407	Beta-arrestin-1	ARRB1	47.065	791	792	1234.06	1748.26	2997.01	0	0	NA	NA	NA	NA	NA	NA	NA	NA	NA	10535	5137.3	5306.8	0	0	0	0	0	0	0	0	0	0	0	0	0	0	2	2	2	0	0	0	0	0	0	0	0	0	0
P61764	Syntaxin-binding protein 1	STXBP1	67.568	793	793	1425.1	2018.89	3460.95	0	0	NA	NA	NA	NA	NA	NA	NA	NA	NA	2238.8	3052.1	3376.6	188.97	14186	1184.2	0	0	0	0	0	0	0	0	0	0	0	1	1	1	1	2	1	0	0	0	0	0	0	0
P30466	HLA class I histocompatibility antigen, B-18 alpha chain	HLA-B	40.274	794	794	6868.24	9730	16680	0	0	NA	NA	NA	NA	NA	NA	NA	NA	NA	0	0	0	0	0	116760	0	0	0	0	0	0	0	0	0	0	0	0	0	0	0	0	2	0	0	0	0	0	0	0
P08865	40S ribosomal protein SA	RPSA	32.854	776	795	2475.18	2106.02	0	5054.44	3361.18	NA	NA	NA	NA	NA	NA	NA	NA	NA	0	0	0	0	0	0	0	0	5349.4	2682.8	17240	0	14722	1312.7	771.22	0	0	0	0	0	0	0	0	0	0	1	1	1	0	2
P0DJI8	Serum amyloid A-1 protein;Amyloid protein A;Serum amyloid protein A(2-104);Serum amyloid protein A(3-104);Serum amyloid protein A(2-103);Serum amyloid protein A(2-102);Serum amyloid protein A(4-101)	SAA1	13.532	796	796	2560.44	3627.28	6218.2	0	0	NA	NA	NA	NA	NA	NA	NA	NA	NA	0	0	0	0	6745.4	36782	0	0	0	0	0	0	0	0	0	0	0	0	0	0	0	1	1	0	0	0	0	0	0	0
P29033	Gap junction beta-2 protein	GJB2	26.215	797	797	1175.63	1665.48	2855.1	0	0	NA	NA	NA	NA	NA	NA	NA	NA	NA	0	0	0	2367.4	16038	0	1580.3	0	0	0	0	0	0	0	0	0	0	0	0	0	1	1	0	1	0	0	0	0	0	0
Q6JBY9	CapZ-interacting protein	RCSD1	44.503	798	798	1209.74	1713.8	2937.94	0	0	NA	NA	NA	NA	NA	NA	NA	NA	NA	521.87	9966.9	753.06	818.68	4747.9	3757.2	0	0	0	0	0	0	0	0	0	0	0	1	2	1	1	1	2	0	0	0	0	0	0	0
P98172	Ephrin-B1	EFNB1	38.006	801	799	1529.79	2167.2	3715.2	0	0	NA	NA	NA	NA	NA	NA	NA	NA	NA	2211.5	5110.8	960.39	437.68	17286	0	0	0	0	0	0	0	0	0	0	0	0	1	1	1	1	2	0	0	0	0	0	0	0	0
P40763	Signal transducer and activator of transcription 3	STAT3	88.067	803	800	1105.51	1566.13	2684.8	0	0	NA	NA	NA	NA	NA	NA	NA	NA	NA	2210	3755.7	1479.9	0	6993.7	3372.3	981.99	0	0	0	0	0	0	0	0	0	0	1	2	1	0	2	2	1	1	0	0	0	0	0
P08571	Monocyte differentiation antigen CD14;Monocyte differentiation antigen CD14, urinary form;Monocyte differentiation antigen CD14, membrane-bound form	CD14	40.076	804	801	1146.42	1624.09	2784.16	0	0	NA	NA	NA	NA	NA	NA	NA	NA	NA	4602.6	4387.5	10499	0	0	0	0	0	0	0	0	0	0	0	0	0	0	1	1	1	0	0	0	0	0	0	0	0	0	0
Q9H2G2	STE20-like serine/threonine-protein kinase	SLK	142.69	805	802	1440.77	2041.09	3499.01	0	0	NA	NA	NA	NA	NA	NA	NA	NA	NA	0	12806	0	0	9176.4	2262.7	247.95	0	0	0	0	0	0	0	0	0	0	0	3	0	0	2	2	1	0	0	0	0	0	0
O43374;C9J798	Ras GTPase-activating protein 4;Putative Ras GTPase-activating protein 4B	RASA4;RASA4B	90.457	806	803	810.85	1148.7	1969.2	0	0	NA	NA	NA	NA	NA	NA	NA	NA	NA	3834.4	705.98	607.8	6230	1268.2	1138	0	0	0	0	0	0	0	0	0	0	0	2	1	1	1	1	1	0	0	0	0	0	0	0
O43795	Unconventional myosin-Ib	MYO1B	131.98	854	804	936.56	1326.8	235.97	2853.96	0	-1.77	0.000511	0.0101	-1.29	0.00715	0.0267	0.48	0.314	0.779	0	0	0	0	1651.8	0	0	2458.8	6767.6	1703.5	3339.9	0	0	0	0	0	0	0	0	0	0	1	0	0	3	3	2	2	0	0
Q01469	Fatty acid-binding protein, epidermal	FABP5	15.164	832	805	1167.35	1653.74	1857.71	1368.18	0	NA	NA	NA	NA	NA	NA	NA	NA	NA	0	0	13004	0	0	0	0	0	0	6840.9	0	0	0	0	0	0	0	0	0	1	0	0	0	0	0	1	1	0	0	0
P11171	Protein 4.1	EPB41	97.016	809	806	1526.1	2161.97	3706.24	0	0	NA	NA	NA	NA	NA	NA	NA	NA	NA	0	14775	0	0	9929.4	1239.3	0	0	0	0	0	0	0	0	0	0	0	0	4	0	1	4	2	0	0	0	0	0	0	0
Q15691	Microtubule-associated protein RP/EB family member 1	MAPRE1	29.999	810	807	997.41	1413	2422.29	0	0	NA	NA	NA	NA	NA	NA	NA	NA	NA	0	4179.5	3349	0	5576.2	2060.2	1791.1	0	0	0	0	0	0	0	0	0	0	0	1	1	0	1	1	1	0	0	0	0	0	0
P32456	Interferon-induced guanylate-binding protein 2	GBP2	67.208	813	808	1029.53	1458.5	2500.29	0	0	NA	NA	NA	NA	NA	NA	NA	NA	NA	11771	0	4471.1	0	0	0	1259.9	0	0	0	0	0	0	0	0	0	0	2	0	2	0	0	0	1	0	0	0	0	0	0
P31939	Bifunctional purine biosynthesis protein PURH;Phosphoribosylaminoimidazolecarboxamide formyltransferase;IMP cyclohydrolase	ATIC	64.615	819	809	1047.99	1484.65	2264.13	393.36	0	NA	NA	NA	NA	NA	NA	NA	NA	NA	5601.9	1808.8	2764.5	369.34	3515.5	1788.9	0	0	972.65	365.55	628.62	0	0	0	0	0	0	2	1	1	1	1	1	0	0	1	1	1	0	0
P01704	Ig lambda chain V-II region TOG	IGLV2-14	12.597	814	810	3035.88	4300.83	7372.86	0	0	NA	NA	NA	NA	NA	NA	NA	NA	NA	0	0	51610	0	0	0	0	0	0	0	0	0	0	0	0	0	0	0	0	1	0	0	0	0	0	0	0	0	0	0
Q8IU68	Transmembrane channel-like protein 8	TMC8	81.64	815	811	966.79	1369.62	2347.92	0	0	NA	NA	NA	NA	NA	NA	NA	NA	NA	2680.6	4589.1	4706.5	421.42	2680.4	1357.4	0	0	0	0	0	0	0	0	0	0	0	2	2	2	1	1	1	0	0	0	0	0	0	0
Q9TQE0;P13761	HLA class II histocompatibility antigen, DRB1-9 beta chain;HLA class II histocompatibility antigen, DRB1-7 beta chain	HLA-DRB1	29.826	862	812	4987.41	7065.5	0	16957.2	0	NA	NA	NA	NA	NA	NA	NA	NA	NA	0	0	0	0	0	0	0	0	84786	0	0	0	0	0	0	0	0	0	0	0	0	0	0	0	0	1	0	0	0	0
P55957	BH3-interacting domain death agonist;BH3-interacting domain death agonist p15;BH3-interacting domain death agonist p13;BH3-interacting domain death agonist p11	BID	21.994	816	813	1206.98	1709.88	2931.23	0	0	NA	NA	NA	NA	NA	NA	NA	NA	NA	0	5609.9	5957.2	0	8951.5	0	0	0	0	0	0	0	0	0	0	0	0	0	1	1	0	1	0	0	0	0	0	0	0	0
P04843	Dolichyl-diphosphooligosaccharide--protein glycosyltransferase subunit 1	RPN1	68.569	816	813	909.16	1287.98	2207.96	0	0	NA	NA	NA	NA	NA	NA	NA	NA	NA	3372.9	0	9965.2	0	0	0	2117.6	0	0	0	0	0	0	0	0	0	0	1	0	2	0	0	0	1	0	0	0	0	0	0
P14317	Hematopoietic lineage cell-specific protein	HCLS1	54.013	818	815	1427.29	2021.99	3466.27	0	0	NA	NA	NA	NA	NA	NA	NA	NA	NA	1415.9	13699	0	0	9149	0	0	0	0	0	0	0	0	0	0	0	0	1	1	0	0	1	0	0	0	0	0	0	0	0
A0A0G2JS06	Immunoglobulin lambda variable 5-39	IGLV5-39	13.394	863	816	4826.53	6837.58	0	16410.2	0	NA	NA	NA	NA	NA	NA	NA	NA	NA	0	0	0	0	0	0	0	0	82051	0	0	0	0	0	0	0	0	0	0	0	0	0	0	0	0	1	0	0	0	0
Q13153	Serine/threonine-protein kinase PAK 1	PAK1	60.646	820	817	1494.53	2117.25	3629.57	0	0	NA	NA	NA	NA	NA	NA	NA	NA	NA	0	13617	0	0	11790	0	0	0	0	0	0	0	0	0	0	0	0	0	1	0	0	1	0	0	0	0	0	0	0	0
Q14156	Protein EFR3 homolog A	EFR3A	92.923	831	818	1043.99	1478.99	2033.81	702.23	0	NA	NA	NA	NA	NA	NA	NA	NA	NA	2389.2	3029.7	2372.1	0	5151.7	1294	0	0	2071.4	672.68	767.05	0	0	0	0	0	0	1	1	1	0	1	1	0	0	1	1	1	0	0
P36406	E3 ubiquitin-protein ligase TRIM23	TRIM23	64.066	822	819	1159.58	1642.73	2816.11	0	0	NA	NA	NA	NA	NA	NA	NA	NA	NA	4792.9	6640.9	0	0	8279	0	0	0	0	0	0	0	0	0	0	0	0	1	1	0	0	1	0	0	0	0	0	0	0	0
Q96QH2	PML-RARA-regulated adapter molecule 1	PRAM1	73.968	823	820	1050.11	1487.66	2550.27	0	0	NA	NA	NA	NA	NA	NA	NA	NA	NA	320.83	6886.9	1967	940.88	6918	818.29	0	0	0	0	0	0	0	0	0	0	0	1	4	2	2	4	2	0	0	0	0	0	0	0
Q562R1	Beta-actin-like protein 2	ACTBL2	42.003	845	821	831.34	1177.73	576.69	2019.2	0	NA	NA	NA	NA	NA	NA	NA	NA	NA	0	0	0	4036.8	0	0	0	0	10096	0	0	0	0	0	0	0	0	0	0	0	1	0	0	0	0	1	0	0	0	0
P57737	Coronin-7	CORO7	100.6	824	822	910.44	1289.78	2211.06	0	0	NA	NA	NA	NA	NA	NA	NA	NA	NA	4424.6	2761.7	1590	0	1253.9	5447.2	0	0	0	0	0	0	0	0	0	0	0	2	1	1	0	1	2	0	0	0	0	0	0	0
Q9H7P6	Multivesicular body subunit 12B	MVB12B	35.619	826	823	1157.66	1640.02	2811.46	0	0	NA	NA	NA	NA	NA	NA	NA	NA	NA	1198.3	2975.4	3406.8	386.74	11713	0	0	0	0	0	0	0	0	0	0	0	0	1	1	2	1	2	0	0	0	0	0	0	0	0
O00522	Krev interaction trapped protein 1	KRIT1	84.347	829	824	992.13	1405.51	2066.28	480.44	0	NA	NA	NA	NA	NA	NA	NA	NA	NA	3308.4	2264.1	4533.5	162.54	3900.5	0	294.9	0	2402.2	0	0	0	0	0	0	0	0	2	1	2	1	1	0	1	0	1	0	0	0	0
Q00722	1-phosphatidylinositol 4,5-bisphosphate phosphodiesterase beta-2	PLCB2	134.02	827	825	971.66	1376.52	2359.75	0	0	-0.57	0.238	0.42	-0.97	0.0496	0.101	-0.4	0.431	0.881	2337.7	6926.3	2476.3	274.43	2147.5	2099.7	256.32	0	0	0	0	0	0	0	0	0	0	2	4	2	1	2	2	1	0	0	0	0	0	0
P46459	Vesicle-fusing ATPase	NSF	82.593	828	826	843.76	1195.33	2049.14	0	0	NA	NA	NA	NA	NA	NA	NA	NA	NA	2777.4	0	4609.4	0	4743.1	0	2214.1	0	0	0	0	0	0	0	0	0	0	2	0	1	1	2	0	2	0	0	0	0	0	0
P20810	Calpastatin	CAST	76.572	799	827	994.27	1251.46	2145.36	0	377.02	NA	NA	NA	NA	NA	NA	NA	NA	NA	0	3698	0	567.44	6451.2	2934.6	1366.3	0	0	0	0	0	1885.1	0	0	0	0	0	1	0	1	1	1	1	0	0	0	0	0	1
O60749	Sorting nexin-2	SNX2	58.47	834	827	1065.4	1509.32	2241.5	484.26	0	NA	NA	NA	NA	NA	NA	NA	NA	NA	4749.7	5734.6	0	0	5206.2	0	0	0	2421.3	0	0	0	0	0	0	0	0	1	1	0	0	1	0	0	0	1	0	0	0	0
Q8TCT1	Phosphoethanolamine/phosphocholine phosphatase	PHOSPHO1	29.713	830	829	1721.62	2438.96	4181.07	0	0	NA	NA	NA	NA	NA	NA	NA	NA	NA	0	24248	0	0	5019.5	0	0	0	0	0	0	0	0	0	0	0	0	0	2	0	0	1	0	0	0	0	0	0	0	0
Q9Y4F9	Protein FAM65B	FAM65B	118.52	833	830	1044.84	1480.19	2537.47	0	0	NA	NA	NA	NA	NA	NA	NA	NA	NA	756.79	6943.3	822.63	404.85	6589.9	2244.8	0	0	0	0	0	0	0	0	0	0	0	1	4	2	2	3	3	0	0	0	0	0	0	0
Q8NFT2	Metalloreductase STEAP2	STEAP2	56.055	856	831	950.02	1345.86	1373.4	1307.3	0	NA	NA	NA	NA	NA	NA	NA	NA	NA	772.63	842.9	2171.3	0	5279.5	547.5	0	2188.4	4348.1	0	0	0	0	0	0	0	0	1	1	1	0	1	1	0	1	1	0	0	0	0
P16401	Histone H1.5	HIST1H1B	22.58	835	832	2507.76	3552.67	6090.29	0	0	NA	NA	NA	NA	NA	NA	NA	NA	NA	0	0	0	0	0	42632	0	0	0	0	0	0	0	0	0	0	0	0	0	0	0	0	1	0	0	0	0	0	0	0
Q96QK1	Vacuolar protein sorting-associated protein 35	VPS35	91.706	848	833	855.6	1212.1	1675.25	563.68	0	NA	NA	NA	NA	NA	NA	NA	NA	NA	1853.4	2425.1	4587	590.22	2271	0	0	0	2015.9	802.52	0	0	0	0	0	0	0	1	1	1	1	1	0	0	0	1	1	0	0	0
P08123	Collagen alpha-2(I) chain	COL1A2	129.31	838	834	549.64	778.663	1334.85	0	0	NA	NA	NA	NA	NA	NA	NA	NA	NA	1553.5	0	3324.8	4354.4	0	111.26	0	0	0	0	0	0	0	0	0	0	0	2	0	2	2	0	1	0	0	0	0	0	0	0
Q96PP8	Guanylate-binding protein 5	GBP5	66.616	839	835	1117.96	1583.77	2715.04	0	0	NA	NA	NA	NA	NA	NA	NA	NA	NA	14116	0	1361	0	2560.2	615.26	352.83	0	0	0	0	0	0	0	0	0	0	4	0	1	0	2	1	1	0	0	0	0	0	0
Q95604	HLA class I histocompatibility antigen, Cw-17 alpha chain	HLA-C	41.238	840	836	2989.35	4234.92	7259.86	0	0	NA	NA	NA	NA	NA	NA	NA	NA	NA	0	0	0	0	50819	0	0	0	0	0	0	0	0	0	0	0	0	0	0	0	0	2	0	0	0	0	0	0	0	0
O95819	Mitogen-activated protein kinase kinase kinase kinase 4	MAP4K4	142.1	846	837	927.33	1313.72	2035.37	303.4	0	NA	NA	NA	NA	NA	NA	NA	NA	NA	2534	2251	1364.2	198.66	5568.4	1783.6	547.73	0	1081.7	0	435.31	0	0	0	0	0	0	3	2	1	1	3	3	2	0	1	0	1	0	0
P02786	Transferrin receptor protein 1;Transferrin receptor protein 1, serum form	TFRC	84.87	824	838	1064.89	1433.68	2457.73	0	179.79	NA	NA	NA	NA	NA	NA	NA	NA	NA	2911.8	3014.4	2194.3	0	9083.6	0	0	0	0	0	0	0	898.97	0	0	0	0	1	1	1	0	1	0	0	0	0	0	0	0	1
Q8NF50	Dedicator of cytokinesis protein 8	DOCK8	238.53	842	839	881.38	1248.62	2140.49	0	0	NA	NA	NA	NA	NA	NA	NA	NA	NA	3600.7	4070.3	1743.1	0	4697.8	551.5	320.06	0	0	0	0	0	0	0	0	0	0	5	4	3	0	4	1	1	0	0	0	0	0	0
P30411	B2 bradykinin receptor	BDKRB2	44.46	843	840	1457.95	2065.42	3540.73	0	0	NA	NA	NA	NA	NA	NA	NA	NA	NA	0	0	3740.1	0	21045	0	0	0	0	0	0	0	0	0	0	0	0	0	0	1	0	1	0	0	0	0	0	0	0	0
Q13835	Plakophilin-1	PKP1	82.86	867	840	809.85	1147.29	1037.14	1301.49	0	NA	NA	NA	NA	NA	NA	NA	NA	NA	0	0	0	0	6439	820.98	0	1880.3	976.07	2376.1	1275	0	0	0	0	0	0	0	0	0	0	2	1	0	1	1	2	1	0	0
A0A0B4J1V6	Immunoglobulin lambda variable 5-39	IGHV3-73	12.858	846	842	1419.56	2011.05	3447.51	0	0	NA	NA	NA	NA	NA	NA	NA	NA	NA	0	1051.6	23081	0	0	0	0	0	0	0	0	0	0	0	0	0	0	0	1	1	0	0	0	0	0	0	0	0	0	0
P22681	E3 ubiquitin-protein ligase CBL	CBL	99.632	849	843	781.35	1106.91	1897.56	0	0	-1.57	0.0011	0.0157	-0.95	0.0323	0.0737	0.62	0.185	0.644	2114.5	2502.2	1361.7	966.29	4258.7	2079.5	0	0	0	0	0	0	0	0	0	0	0	2	2	1	2	2	2	0	0	0	0	0	0	0
Q6XQN6	Nicotinate phosphoribosyltransferase	NAPRT	57.578	851	844	1128.26	1598.37	2740.06	0	0	NA	NA	NA	NA	NA	NA	NA	NA	NA	0	12887	1741.1	0	4552.3	0	0	0	0	0	0	0	0	0	0	0	0	0	3	1	0	1	0	0	0	0	0	0	0	0
P07602	Prosaposin;Saposin-A;Saposin-B-Val;Saposin-B;Saposin-C;Saposin-D	PSAP	58.112	635	844	4753.58	1036.68	1777.17	0	13674.1	-0.63	0.346	0.533	-2.56	0.000738	0.00541	-1.93	0.0119	0.229	3355.3	2232.6	2898.6	0	2508.2	0	1445.5	0	0	0	0	0	24712	22950	13262	0	7446.6	1	1	1	0	1	0	1	0	0	0	0	0	2
P78417	Glutathione S-transferase omega-1	GSTO1	27.566	886	846	2123.35	3008.08	0	7219.4	0	NA	NA	NA	NA	NA	NA	NA	NA	NA	0	0	0	0	0	0	0	0	36097	0	0	0	0	0	0	0	0	1	1	0	0	1	0	0	0	2	0	0	0	0
P19823	Inter-alpha-trypsin inhibitor heavy chain H2	ITIH2	106.46	807	847	923.51	1042.18	1786.59	0	638.72	NA	NA	NA	NA	NA	NA	NA	NA	NA	550.77	410.54	1098.8	921.26	5588.9	3434.7	501.17	0	0	0	0	0	577.42	820.19	1796	0	0	1	1	1	1	1	1	1	0	0	0	0	0	1
Q7L591	Docking protein 3	DOK3	53.288	852	848	773.74	1096.13	1879.09	0	0	NA	NA	NA	NA	NA	NA	NA	NA	NA	0	11547	0	1606.6	0	0	0	0	0	0	0	0	0	0	0	0	0	0	2	0	1	0	0	0	0	0	0	0	0	0
P01859	Ig gamma-2 chain C region	IGHG2	35.9	853	849	657	930.75	1595.57	0	0	NA	NA	NA	NA	NA	NA	NA	NA	NA	0	0	0	11169	0	0	0	0	0	0	0	0	0	0	0	0	0	0	0	0	1	0	0	0	0	0	0	0	0	0
P33527	Multidrug resistance-associated protein 1	ABCC1	171.59	854	850	782.56	1108.63	1900.51	0	0	NA	NA	NA	NA	NA	NA	NA	NA	NA	4377.7	1598.8	2809.4	0	3761.8	0	755.85	0	0	0	0	0	0	0	0	0	0	3	1	2	0	2	0	2	0	0	0	0	0	0
P14923	Junction plakoglobin	JUP	81.744	836	851	893.78	657.603	285.36	1178.74	1460.61	NA	NA	NA	NA	NA	NA	NA	NA	NA	0	0	0	586.52	0	1214.1	196.91	2703.9	0	3189.8	0	0	0	680.34	689.09	1412.1	4521.5	0	0	0	1	0	1	1	1	0	1	0	0	0
Q04446	1,4-alpha-glucan-branching enzyme	GBE1	80.473	857	852	865.7	1226.41	2102.41	0	0	NA	NA	NA	NA	NA	NA	NA	NA	NA	2561	2642.2	1398.6	0	7191.7	923.38	0	0	0	0	0	0	0	0	0	0	0	2	1	1	0	2	1	0	0	0	0	0	0	0
P36897	TGF-beta receptor type-1	TGFBR1	55.959	857	852	828.18	1173.26	2011.3	0	0	NA	NA	NA	NA	NA	NA	NA	NA	NA	3032.7	3545.3	2931	0	4570.1	0	0	0	0	0	0	0	0	0	0	0	0	1	1	1	0	1	0	0	0	0	0	0	0	0
Q9HBH0	Rho-related GTP-binding protein RhoF	RHOF	23.625	859	854	881.41	1248.67	2140.57	0	0	NA	NA	NA	NA	NA	NA	NA	NA	NA	0	5095.8	3493.6	0	6394.6	0	0	0	0	0	0	0	0	0	0	0	0	0	1	1	0	1	0	0	0	0	0	0	0	0
P17252	Protein kinase C alpha type	PRKCA	76.749	807	855	1349.84	1127.36	1116.37	1142.75	1883.8	NA	NA	NA	NA	NA	NA	NA	NA	NA	2546.6	2025.5	0	0	3242.5	0	0	340.94	3523.7	0	1849.1	0	0	0	4187.7	0	5231.3	1	1	0	0	1	0	0	1	1	0	1	0	0
Q14289	Protein-tyrosine kinase 2-beta	PTK2B	115.87	860	856	823.39	1166.48	1999.67	0	0	NA	NA	NA	NA	NA	NA	NA	NA	NA	2055.1	2808.3	2993.6	0	4506	1634.7	0	0	0	0	0	0	0	0	0	0	0	2	3	3	0	3	1	0	0	0	0	0	0	0
Q13228	Selenium-binding protein 1	SELENBP1	52.39	901	857	692.96	981.7	0	2356.08	0	NA	NA	NA	NA	NA	NA	NA	NA	NA	0	0	0	0	0	0	0	1597.6	7902.1	1055	1225.7	0	0	0	0	0	0	0	0	0	0	0	0	0	2	3	1	1	0	0
P53396	ATP-citrate synthase	ACLY	120.84	874	858	776.84	1100.52	1307.41	810.87	0	NA	NA	NA	NA	NA	NA	NA	NA	NA	1672	3724.3	1216.5	0	2539.1	0	0	499.51	1870.3	666.73	1017.8	0	0	0	0	0	0	1	2	1	0	1	0	0	1	1	1	1	0	0
Q9Y2A7	Nck-associated protein 1	NCKAP1	128.79	898	859	693	981.747	367.62	1841.52	0	NA	NA	NA	NA	NA	NA	NA	NA	NA	486.92	0	879.83	0	1206.6	0	0	2632.3	5851.1	0	724.21	0	0	0	0	0	0	1	0	1	0	1	0	0	3	3	0	1	0	0
Q9BXI6	TBC1 domain family member 10A	TBC1D10A	57.117	863	860	762.13	1079.68	1850.88	0	0	NA	NA	NA	NA	NA	NA	NA	NA	NA	3124.8	733.13	0	0	5650.5	3447.7	0	0	0	0	0	0	0	0	0	0	0	2	1	0	0	2	2	0	0	0	0	0	0	0
P22413	Ectonucleotide pyrophosphatase/phosphodiesterase family member 1;Alkaline phosphodiesterase I;Nucleotide pyrophosphatase	ENPP1	104.92	891	861	833.46	1180.74	798.71	1715.57	0	NA	NA	NA	NA	NA	NA	NA	NA	NA	0	1730.8	0	0	3860.2	0	0	598.32	6019.7	803.61	1156.2	0	0	0	0	0	0	0	1	0	0	1	0	0	1	1	1	1	0	0
P35270	Sepiapterin reductase	SPR	28.048	865	862	762.74	1080.54	1852.36	0	0	NA	NA	NA	NA	NA	NA	NA	NA	NA	3317	0	2563.2	0	5380	1706.3	0	0	0	0	0	0	0	0	0	0	0	1	0	1	0	1	1	0	0	0	0	0	0	0
Q9Y5X3	Sorting nexin-5	SNX5	46.816	866	863	648.54	918.767	1575.03	0	0	NA	NA	NA	NA	NA	NA	NA	NA	NA	3363.7	4675.8	2985.7	0	0	0	0	0	0	0	0	0	0	0	0	0	0	1	1	1	0	0	0	0	0	0	0	0	0	0
Q13136	Liprin-alpha-1	PPFIA1	135.78	868	864	695.28	984.977	1688.53	0	0	NA	NA	NA	NA	NA	NA	NA	NA	NA	632.11	4492.8	1147.8	249.56	2888.7	1932.5	476.25	0	0	0	0	0	0	0	0	0	0	1	3	2	1	2	2	1	0	0	0	0	0	0
Q9P107	GEM-interacting protein	GMIP	106.68	870	865	668.7	947.332	1624	0	0	NA	NA	NA	NA	NA	NA	NA	NA	NA	1928.2	4127.4	1585.6	382.48	2278.4	1065.9	0	0	0	0	0	0	0	0	0	0	0	2	2	2	1	1	1	0	0	0	0	0	0	0
P13612	Integrin alpha-4	ITGA4	114.9	870	865	626.66	887.775	1521.9	0	0	NA	NA	NA	NA	NA	NA	NA	NA	NA	3222.2	1826.5	2317.6	0	2200.1	0	1086.9	0	0	0	0	0	0	0	0	0	0	1	1	1	0	1	0	1	0	0	0	0	0	0
Q15283	Ras GTPase-activating protein 2	RASA2	96.613	872	867	896.12	1269.5	2176.29	0	0	NA	NA	NA	NA	NA	NA	NA	NA	NA	0	6118.9	0	0	9115.1	0	0	0	0	0	0	0	0	0	0	0	0	0	1	0	0	2	0	0	0	0	0	0	0	0
P04275	von Willebrand factor;von Willebrand antigen 2	VWF	309.26	873	868	364.76	516.738	885.84	0	0	NA	NA	NA	NA	NA	NA	NA	NA	NA	486.78	0	343.47	2253.2	967.3	0	2150.1	0	0	0	0	0	0	0	0	0	0	2	0	1	2	1	0	3	0	0	0	0	0	0
P01008	Antithrombin-III	SERPINC1	52.602	875	869	699.49	990.95	1698.77	0	0	NA	NA	NA	NA	NA	NA	NA	NA	NA	1610.6	3726.9	3126.3	0	3427.6	0	0	0	0	0	0	0	0	0	0	0	0	1	1	1	0	1	0	0	0	0	0	0	0	0
P30456	HLA class I histocompatibility antigen, A-43 alpha chain	HLA-A	41.032	913	870	789.94	1119.08	0	2685.8	0	NA	NA	NA	NA	NA	NA	NA	NA	NA	0	0	0	0	0	0	0	0	0	13429	0	0	0	0	0	0	0	0	0	0	0	0	0	0	0	0	1	0	0	0
Q15040	Josephin-1	JOSD1	23.198	876	871	679.56	962.708	1650.36	0	0	NA	NA	NA	NA	NA	NA	NA	NA	NA	3735.1	4340.3	0	0	3477.1	0	0	0	0	0	0	0	0	0	0	0	0	1	1	0	0	1	0	0	0	0	0	0	0	0
Q9UIW2	Plexin-A1	PLXNA1	211.06	879	872	722.29	990.27	1449.21	347.75	79.14	NA	NA	NA	NA	NA	NA	NA	NA	NA	2944	766.08	2293.3	0	4141.1	0	0	567.03	666.49	0	505.24	0	0	0	0	0	395.68	3	2	2	0	2	1	0	1	1	0	1	0	0
P10644	cAMP-dependent protein kinase type I-alpha regulatory subunit;cAMP-dependent protein kinase type I-alpha regulatory subunit, N-terminally processed	PRKAR1A	42.981	878	873	726.15	1028.71	1763.5	0	0	NA	NA	NA	NA	NA	NA	NA	NA	NA	0	0	4608.4	0	7736.1	0	0	0	0	0	0	0	0	0	0	0	0	0	0	1	0	1	0	0	0	0	0	0	0	0
Q2M1Z3	Rho GTPase-activating protein 31	ARHGAP31	156.98	883	874	607.47	860.581	1223.72	352.19	0	NA	NA	NA	NA	NA	NA	NA	NA	NA	2204	0	2036	529.9	2963.9	832.23	0	266.95	577.58	916.41	0	0	0	0	0	0	0	1	0	1	1	1	1	0	1	1	1	0	0	0
O75427	Leucine-rich repeat and calponin homology domain-containing protein 4	LRCH4	73.449	880	875	800.52	1134.07	1944.11	0	0	NA	NA	NA	NA	NA	NA	NA	NA	NA	0	7055.7	0	0	6553.1	0	0	0	0	0	0	0	0	0	0	0	0	0	2	0	0	2	0	0	0	0	0	0	0	0
Q13641	Trophoblast glycoprotein	TPBG	46.031	881	876	709.29	1004.83	1722.57	0	0	NA	NA	NA	NA	NA	NA	NA	NA	NA	0	1872.6	3542	0	6643.4	0	0	0	0	0	0	0	0	0	0	0	0	0	1	1	0	1	0	0	0	0	0	0	0	0
Q6RW13	Type-1 angiotensin II receptor-associated protein	AGTRAP	17.419	881	876	1192.59	1689.5	2896.29	0	0	NA	NA	NA	NA	NA	NA	NA	NA	NA	0	0	0	0	20274	0	0	0	0	0	0	0	0	0	0	0	0	0	0	0	0	1	0	0	0	0	0	0	0	0
A6NI79	Coiled-coil domain-containing protein 69	CCDC69	34.796	883	878	574.56	813.967	1395.37	0	0	NA	NA	NA	NA	NA	NA	NA	NA	NA	0	5993.8	3773.8	0	0	0	0	0	0	0	0	0	0	0	0	0	0	0	1	1	0	0	0	0	0	0	0	0	0	0
Q9Y2H1	Serine/threonine-protein kinase 38-like	STK38L	54.002	885	879	549.94	779.083	1335.57	0	0	NA	NA	NA	NA	NA	NA	NA	NA	NA	2223.2	2316.7	3246.2	0	0	1562.9	0	0	0	0	0	0	0	0	0	0	0	1	1	1	0	1	1	0	0	0	0	0	0	0
Q9NVD7	Alpha-parvin	PARVA	42.243	886	880	903.74	1280.3	2194.8	0	0	NA	NA	NA	NA	NA	NA	NA	NA	NA	0	0	0	0	13795	1568.6	0	0	0	0	0	0	0	0	0	0	0	0	0	0	0	2	1	0	0	0	0	0	0	0
O43516	WAS/WASL-interacting protein family member 1	WIPF1	51.258	886	880	709.98	1005.8	1724.23	0	0	NA	NA	NA	NA	NA	NA	NA	NA	NA	1148.9	5843	1245.3	0	3832.4	0	0	0	0	0	0	0	0	0	0	0	0	1	1	1	0	1	0	0	0	0	0	0	0	0
Q9HCU0	Endosialin	CD248	80.858	902	882	637.56	903.208	1302.19	344.64	0	NA	NA	NA	NA	NA	NA	NA	NA	NA	0	2008.2	0	0	7107.1	0	0	1723.2	0	0	0	0	0	0	0	0	0	0	1	0	0	1	0	0	1	1	0	0	0	0
P98082	Disabled homolog 2	DAB2	82.447	889	883	646.98	916.55	1571.23	0	0	NA	NA	NA	NA	NA	NA	NA	NA	NA	2140.3	1895.8	2295.7	0	3384.1	1282.7	0	0	0	0	0	0	0	0	0	0	0	1	1	1	0	1	1	0	0	0	0	0	0	0
P11678	Eosinophil peroxidase;Eosinophil peroxidase light chain;Eosinophil peroxidase heavy chain	EPX	81.04	889	883	722.35	1023.33	1754.29	0	0	NA	NA	NA	NA	NA	NA	NA	NA	NA	0	0	12280	0	0	0	0	0	0	0	0	0	0	0	0	0	0	0	0	6	0	0	0	0	0	0	0	0	0	0
P02774	Vitamin D-binding protein	GC	52.963	891	885	563.64	798.483	1368.83	0	0	NA	NA	NA	NA	NA	NA	NA	NA	NA	2258.5	5103.2	2220.1	0	0	0	0	0	0	0	0	0	0	0	0	0	0	1	1	1	0	0	0	0	0	0	0	0	0	0
Q02878	60S ribosomal protein L6	RPL6	32.728	843	886	1189.96	1014.5	1739.14	0	1611.08	NA	NA	NA	NA	NA	NA	NA	NA	NA	0	0	0	0	0	12174	0	0	0	0	0	0	8055.4	0	0	0	0	0	0	0	0	0	1	0	0	0	0	0	0	1
P15498	Proto-oncogene vav	VAV1	98.313	893	887	581.26	823.455	1411.64	0	0	NA	NA	NA	NA	NA	NA	NA	NA	NA	2761.2	3402.1	2057.5	0	1110.2	550.46	0	0	0	0	0	0	0	0	0	0	0	2	2	2	0	1	1	0	0	0	0	0	0	0
Q6ZVX7	F-box only protein 50	NCCRP1	30.847	927	888	423.32	599.7	0	1439.28	0	NA	NA	NA	NA	NA	NA	NA	NA	NA	0	0	0	0	0	0	0	7196.4	0	0	0	0	0	0	0	0	0	0	0	0	0	0	0	0	1	0	0	0	0	0
P78536	Disintegrin and metalloproteinase domain-containing protein 17	ADAM17	93.02	895	889	689.8	977.211	1675.22	0	0	NA	NA	NA	NA	NA	NA	NA	NA	NA	1247.6	2218.5	2034.4	0	5698.3	527.73	0	0	0	0	0	0	0	0	0	0	0	1	2	2	0	2	1	0	0	0	0	0	0	0
Q9Y4F1	FERM, RhoGEF and pleckstrin domain-containing protein 1	FARP1	118.63	919	890	516.98	732.392	362.21	1250.65	0	NA	NA	NA	NA	NA	NA	NA	NA	NA	965.23	833.51	736.7	0	0	0	0	1380	4319.7	0	553.57	0	0	0	0	0	0	1	1	1	0	0	0	0	2	2	0	1	0	0
P04114	Apolipoprotein B-100;Apolipoprotein B-48	APOB	515.6	927	891	605.74	829.447	98.46	1852.83	68.85	-1.93	0.000574	0.0101	-0.89	0.0761	0.14	1.04	0.0569	0.423	0	84.71	127.47	0	99.347	213.38	164.32	784.84	7055.9	715.12	620.58	87.696	0	145.02	199.25	0	0	0	1	1	0	1	1	1	3	8	4	3	1	0
P52597	Heterogeneous nuclear ribonucleoprotein F;Heterogeneous nuclear ribonucleoprotein F, N-terminally processed	HNRNPF	45.671	933	892	541.11	766.575	0	1839.78	0	NA	NA	NA	NA	NA	NA	NA	NA	NA	0	0	0	0	0	0	0	0	0	0	9198.9	0	0	0	0	0	0	0	0	0	0	0	0	0	0	0	0	1	1	0
Q9H4A6	Golgi phosphoprotein 3	GOLPH3	33.81	900	893	788.62	1117.21	1915.21	0	0	NA	NA	NA	NA	NA	NA	NA	NA	NA	1113.6	1096.9	0	0	11196	0	0	0	0	0	0	0	0	0	0	0	0	1	1	0	0	2	0	0	0	0	0	0	0	0
O95631	Netrin-1	NTN1	67.748	935	894	775.94	1099.25	0	2638.2	0	NA	NA	NA	NA	NA	NA	NA	NA	NA	0	0	0	0	0	0	0	0	13191	0	0	0	0	0	0	0	0	0	0	0	0	0	0	0	0	2	0	0	0	0
P42331	Rho GTPase-activating protein 25	ARHGAP25	73.434	904	895	586.85	831.367	1425.2	0	0	NA	NA	NA	NA	NA	NA	NA	NA	NA	1528.5	3718.8	0	0	4389.2	0	339.91	0	0	0	0	0	0	0	0	0	0	1	2	0	0	2	0	1	0	0	0	0	0	0
P32856	Syntaxin-2	STX2	33.341	904	895	644.18	912.585	1564.43	0	0	NA	NA	NA	NA	NA	NA	NA	NA	NA	0	2905.6	934.52	0	6043.7	1067.2	0	0	0	0	0	0	0	0	0	0	0	0	1	1	0	1	1	0	0	0	0	0	0	0
P35228	Nitric oxide synthase, inducible	NOS2	131.12	907	897	464.23	657.658	1127.41	0	0	NA	NA	NA	NA	NA	NA	NA	NA	NA	6625.6	0	493.15	437.98	335.17	0	0	0	0	0	0	0	0	0	0	0	0	5	0	1	1	1	0	0	0	0	0	0	0	0
P15260	Interferon gamma receptor 1	IFNGR1	54.404	908	898	534.98	757.889	1299.24	0	0	NA	NA	NA	NA	NA	NA	NA	NA	NA	0	5702	0	447.67	2945	0	0	0	0	0	0	0	0	0	0	0	0	0	1	0	1	1	0	0	0	0	0	0	0	0
P98196	Probable phospholipid-transporting ATPase IH	ATP11A	129.75	908	898	553.2	783.7	1343.49	0	0	NA	NA	NA	NA	NA	NA	NA	NA	NA	1937	2771.5	2149.6	0	2546.3	0	0	0	0	0	0	0	0	0	0	0	0	1	1	1	0	1	0	0	0	0	0	0	0	0
P16234	Platelet-derived growth factor receptor alpha	PDGFRA	122.67	942	900	542.7	768.825	0	1845.18	0	NA	NA	NA	NA	NA	NA	NA	NA	NA	0	0	0	0	0	0	0	0	7564	1661.9	0	0	0	0	0	0	0	0	0	0	0	0	0	0	0	1	1	0	0	0
P06576	ATP synthase subunit beta, mitochondrial	ATP5B	56.559	877	901	849.1	598.577	0	1436.59	1450.34	NA	NA	NA	NA	NA	NA	NA	NA	NA	0	0	0	0	0	0	0	0	0	473.53	6709.4	0	6588.2	663.52	0	0	0	0	0	0	0	0	0	0	0	0	1	2	0	2
Q96NT5	Proton-coupled folate transporter	SLC46A1	49.77	912	902	574.23	813.492	1394.56	0	0	NA	NA	NA	NA	NA	NA	NA	NA	NA	0	9761.9	0	0	0	0	0	0	0	0	0	0	0	0	0	0	0	0	1	0	0	0	0	0	0	0	0	0	0	0
O94832	Unconventional myosin-Id	MYO1D	116.2	911	902	695.88	724.182	499.53	1038.7	627.96	NA	NA	NA	NA	NA	NA	NA	NA	NA	849.78	636.09	691.23	0	1319.6	0	0	1137.6	3321.6	278.66	455.63	0	0	0	639.61	0	2500.2	1	1	1	0	1	0	0	2	2	1	1	0	0
P04920	Anion exchange protein 2	SLC4A2	137.01	914	904	415.31	588.353	1008.61	0	0	NA	NA	NA	NA	NA	NA	NA	NA	NA	0	2291.8	0	574.37	3396.7	0	797.37	0	0	0	0	0	0	0	0	0	0	0	1	0	1	1	0	1	0	0	0	0	0	0
Q15027	Arf-GAP with coiled-coil, ANK repeat and PH domain-containing protein 1	ACAP1	81.535	915	905	475.69	673.896	1155.25	0	0	NA	NA	NA	NA	NA	NA	NA	NA	NA	0	3340.9	1052.6	505.15	3188.1	0	0	0	0	0	0	0	0	0	0	0	0	0	1	1	1	1	0	0	0	0	0	0	0	0
P51991	Heterogeneous nuclear ribonucleoprotein A3	HNRNPA3	39.594	934	906	329.07	466.183	376.97	591.08	0	NA	NA	NA	NA	NA	NA	NA	NA	NA	0	0	0	0	0	2638.8	0	0	0	0	2955.4	0	0	0	0	0	0	0	0	0	0	0	1	0	0	0	0	2	0	0
Q12965	Unconventional myosin-Ie	MYO1E	127.06	918	907	493.1	698.552	996.93	280.82	0	NA	NA	NA	NA	NA	NA	NA	NA	NA	2504.8	624.19	1394.4	0	1623.4	480.84	350.89	0	1404.1	0	0	0	0	0	0	0	0	2	1	1	0	2	1	1	0	1	0	0	0	0
P26232	Catenin alpha-2	CTNNA2	105.31	916	908	521.86	739.308	1267.39	0	0	NA	NA	NA	NA	NA	NA	NA	NA	NA	834.3	1033.4	1506.7	0	4618.4	878.9	0	0	0	0	0	0	0	0	0	0	0	1	1	1	0	1	1	0	0	0	0	0	0	0
P15924	Desmoplakin	DSP	331.77	917	909	491.15	520.102	403.27	683.67	421.65	-1.58	0.00177	0.0208	-0.67	0.145	0.229	0.91	0.0705	0.43	0	395.26	159.52	33.049	1314.4	810.05	110.58	1152.4	289.56	1219.1	757.3	0	177.73	602.43	350.62	0	977.48	0	2	2	2	4	2	1	2	1	2	2	0	1
P21980	Protein-glutamine gamma-glutamyltransferase 2	TGM2	77.328	921	910	362.94	514.167	881.43	0	0	NA	NA	NA	NA	NA	NA	NA	NA	NA	2682.9	0	3487.1	0	0	0	0	0	0	0	0	0	0	0	0	0	0	1	0	2	0	0	0	0	0	0	0	0	0	0
P52569	Cationic amino acid transporter 2	SLC7A2	71.672	922	911	554.28	785.233	1346.11	0	0	NA	NA	NA	NA	NA	NA	NA	NA	NA	1488.6	0	0	0	6315.9	1618.3	0	0	0	0	0	0	0	0	0	0	0	1	0	0	0	1	1	0	0	0	0	0	0	0
O14936	Peripheral plasma membrane protein CASK	CASK	105.12	938	912	507.48	718.937	549.18	956.59	0	NA	NA	NA	NA	NA	NA	NA	NA	NA	624.28	435.4	807.11	0	1537.7	0	439.8	0	4458.7	0	324.25	0	0	0	0	0	0	1	1	1	0	1	0	1	0	2	0	1	0	0
Q96PY5	Formin-like protein 2	FMNL2	123.32	923	913	446.34	632.317	1083.97	0	0	NA	NA	NA	NA	NA	NA	NA	NA	NA	2559.2	1297.7	1036.3	0	1263.5	1431.1	0	0	0	0	0	0	0	0	0	0	0	2	2	1	0	1	2	0	0	0	0	0	0	0
Q9ULT0	Tetratricopeptide repeat protein 7A	TTC7A	96.184	930	914	429.88	609	1044	0	0	NA	NA	NA	NA	NA	NA	NA	NA	NA	2524.7	1136.5	1273.2	0	2118.5	0	255.1	0	0	0	0	0	0	0	0	0	0	2	1	1	0	1	0	1	1	0	1	1	0	0
Q14624	Inter-alpha-trypsin inhibitor heavy chain H4;70 kDa inter-alpha-trypsin inhibitor heavy chain H4;35 kDa inter-alpha-trypsin inhibitor heavy chain H4	ITIH4	103.36	836	915	1034.72	447.25	766.71	0	2444.64	NA	NA	NA	NA	NA	NA	NA	NA	NA	2123.1	2040.6	0	0	0	0	1203.3	0	0	0	0	0	7229.4	0	2815.6	0	2178.2	1	1	0	0	0	0	1	0	0	0	0	0	1
P00533	Epidermal growth factor receptor	EGFR	134.28	955	916	411.66	583.183	449.32	770.6	0	NA	NA	NA	NA	NA	NA	NA	NA	NA	0	0	906.12	0	2239.1	0	0	783.85	2359.8	0	709.33	0	0	0	0	0	0	0	0	1	0	1	0	0	1	1	0	1	0	0
Q8TCU6	Phosphatidylinositol 3,4,5-trisphosphate-dependent Rac exchanger 1 protein	PREX1	186.2	936	917	472.24	669.009	1146.87	0	0	NA	NA	NA	NA	NA	NA	NA	NA	NA	1831.1	2719.2	613.71	0	2518.4	258.12	87.573	0	0	0	0	0	0	0	0	0	0	3	3	2	0	3	1	1	0	0	0	0	0	0
Q15286	Ras-related protein Rab-35	RAB35	23.025	937	918	565.86	801.642	1374.24	0	0	NA	NA	NA	NA	NA	NA	NA	NA	NA	0	0	0	0	9619.7	0	0	0	0	0	0	0	0	0	0	0	0	0	0	0	0	1	0	0	0	0	0	0	0	0
P13611	Versican core protein	VCAN	372.82	966	919	271.72	384.94	0	923.86	0	NA	NA	NA	NA	NA	NA	NA	NA	NA	0	0	0	0	0	0	0	552.32	1083.3	0	2677	306.66	0	0	0	0	0	0	0	0	0	0	0	0	1	2	0	1	1	0
Q8ND71	GTPase IMAP family member 8	GIMAP8	74.889	939	920	360.69	510.982	875.97	0	0	NA	NA	NA	NA	NA	NA	NA	NA	NA	3498.5	884.93	729.43	0	593.98	424.94	0	0	0	0	0	0	0	0	0	0	0	2	1	1	0	1	1	0	0	0	0	0	0	0
P19338	Nucleolin	NCL	76.613	811	921	2113.55	404.725	693.81	0	6214.72	NA	NA	NA	NA	NA	NA	NA	NA	NA	0	0	0	0	0	4856.7	0	0	0	0	0	0	22954	8119.6	0	0	0	0	0	0	0	0	1	0	0	0	0	0	0	3
Q96G03	Phosphoglucomutase-2	PGM2	68.283	942	921	268	379.663	650.85	0	0	NA	NA	NA	NA	NA	NA	NA	NA	NA	0	2572.2	1500	483.76	0	0	0	0	0	0	0	0	0	0	0	0	0	0	1	1	1	0	0	0	0	0	0	0	0	0
P21580	Tumor necrosis factor alpha-induced protein 3;A20p50;A20p37	TNFAIP3	89.613	946	923	496.33	703.131	1205.37	0	0	NA	NA	NA	NA	NA	NA	NA	NA	NA	0	650.06	630.24	0	6387.9	769.37	0	0	0	0	0	0	0	0	0	0	0	0	1	1	0	2	1	0	0	0	0	0	0	0
P13667	Protein disulfide-isomerase A4	PDIA4	72.932	959	924	280.81	397.818	383.01	418.54	0	NA	NA	NA	NA	NA	NA	NA	NA	NA	1160.9	1520.2	0	0	0	0	0	0	0	755.32	1337.4	0	0	0	0	0	0	1	1	0	0	0	0	0	0	0	1	1	0	0
P33176	Kinesin-1 heavy chain	KIF5B	109.68	958	925	404.75	573.397	574.21	572.26	0	NA	NA	NA	NA	NA	NA	NA	NA	NA	727.53	813.98	657.43	163.29	1089.7	567.56	0	0	1708.9	474.27	678.11	0	0	0	0	0	0	1	1	1	1	1	1	0	0	1	1	1	0	0
P12259	Coagulation factor V;Coagulation factor V heavy chain;Coagulation factor V light chain	F5	251.7	951	926	413.5	585.798	1004.23	0	0	NA	NA	NA	NA	NA	NA	NA	NA	NA	1256.3	419.39	1070.9	129.32	3996.6	0	157.07	0	0	0	0	0	0	0	0	0	0	2	1	1	1	3	0	1	0	0	0	0	0	0
P28799	Granulins;Acrogranin;Paragranulin;Granulin-1;Granulin-2;Granulin-3;Granulin-4;Granulin-5;Granulin-6;Granulin-7	GRN	63.544	951	926	190.99	270.575	463.84	0	0	NA	NA	NA	NA	NA	NA	NA	NA	NA	0	0	1820.9	0	0	0	1426	0	0	0	0	0	0	0	0	0	0	0	0	1	0	0	0	1	0	0	0	0	0	0
Q8IV04	Carabin	TBC1D10C	49.712	953	928	478.59	678.008	1162.3	0	0	NA	NA	NA	NA	NA	NA	NA	NA	NA	0	0	0	0	8136.1	0	0	0	0	0	0	0	0	0	0	0	0	0	0	0	0	1	0	0	0	0	0	0	0	0
O14494	Lipid phosphate phosphohydrolase 1	PPAP2A	32.156	977	929	359.62	509.458	0	1222.7	0	NA	NA	NA	NA	NA	NA	NA	NA	NA	0	0	0	0	0	0	0	0	6113.5	0	0	0	0	0	0	0	0	0	0	0	0	0	0	0	0	1	0	0	0	0
Q5KU26	Collectin-12	COLEC12	81.514	980	930	338.48	479.517	0	1150.84	0	NA	NA	NA	NA	NA	NA	NA	NA	NA	0	0	0	0	0	0	0	0	5754.2	0	0	0	0	0	0	0	0	0	0	0	0	0	0	0	0	1	0	0	0	0
P78325	Disintegrin and metalloproteinase domain-containing protein 8	ADAM8	88.77	960	931	316.33	448.133	768.23	0	0	NA	NA	NA	NA	NA	NA	NA	NA	NA	0	2181.3	1635.6	0	1560.7	0	0	0	0	0	0	0	0	0	0	0	0	0	1	1	0	1	0	0	0	0	0	0	0	0
O75116	Rho-associated protein kinase 2	ROCK2	160.9	962	932	317.59	449.916	771.28	0	0	NA	NA	NA	NA	NA	NA	NA	NA	NA	587.64	1440	1090.1	179.31	1884.9	0	217.04	0	0	0	0	0	0	0	0	0	0	1	2	2	2	2	1	1	0	0	0	0	0	0
P25705	ATP synthase subunit alpha, mitochondrial	ATP5A1	59.75	902	933	784.14	239.575	0	574.98	2091.09	NA	NA	NA	NA	NA	NA	NA	NA	NA	0	0	0	0	0	0	0	0	0	0	2874.9	0	9770.6	0	684.87	0	0	0	0	0	1	0	0	0	0	0	0	1	0	3
P55196	Afadin	MLLT4	206.8	964	934	353.2	500.362	857.76	0	0	NA	NA	NA	NA	NA	NA	NA	NA	NA	367.29	1423.9	808.42	0	2565.5	682.19	157.04	0	0	0	0	0	0	0	0	0	0	1	2	1	0	2	2	2	0	0	0	0	0	0
P27448	MAP/microtubule affinity-regulating kinase 3	MARK3	84.428	968	935	325.26	460.78	789.91	0	0	NA	NA	NA	NA	NA	NA	NA	NA	NA	409.73	2275.8	700.84	0	1923.4	0	219.59	0	0	0	0	0	0	0	0	0	0	1	1	1	0	1	0	1	0	0	0	0	0	0
O60879	Protein diaphanous homolog 2	DIAPH2	125.57	969	936	280.61	397.525	681.47	0	0	NA	NA	NA	NA	NA	NA	NA	NA	NA	799.77	2380.6	0	0	1398.3	0	191.63	0	0	0	0	0	0	0	0	0	0	2	2	0	0	1	0	1	0	0	0	0	0	0
Q96LD4	Tripartite motif-containing protein 47	TRIM47	69.531	971	937	294.2	416.779	714.48	0	0	NA	NA	NA	NA	NA	NA	NA	NA	NA	1040	0	0	0	3601.3	0	360.05	0	0	0	0	0	0	0	0	0	0	1	0	0	0	1	0	1	0	0	0	0	0	0
Q15057	Arf-GAP with coiled-coil, ANK repeat and PH domain-containing protein 2	ACAP2	88.028	974	938	211.49	299.604	513.61	0	0	NA	NA	NA	NA	NA	NA	NA	NA	NA	0	2330.4	1004.9	0	0	0	259.95	0	0	0	0	0	0	0	0	0	0	0	1	1	0	0	0	1	0	0	0	0	0	0
Q9C0B5	Palmitoyltransferase ZDHHC5	ZDHHC5	77.544	978	939	205.75	291.483	499.69	0	0	NA	NA	NA	NA	NA	NA	NA	NA	NA	0	3497.8	0	0	0	0	0	0	0	0	0	0	0	0	0	0	0	0	1	0	0	0	0	0	0	0	0	0	0	0
P23229	Integrin alpha-6;Integrin alpha-6 heavy chain;Integrin alpha-6 light chain;Processed integrin alpha-6	ITGA6	126.6	979	940	273.28	387.143	663.67	0	0	NA	NA	NA	NA	NA	NA	NA	NA	NA	716.25	736.47	1174.3	0	2018.7	0	0	0	0	0	0	0	0	0	0	0	0	1	1	1	0	1	0	0	0	0	0	0	0	0
Q8N5H7	SH2 domain-containing protein 3C	SH2D3C	94.41	982	941	231.44	327.875	562.07	0	0	NA	NA	NA	NA	NA	NA	NA	NA	NA	0	1780.8	0	183.42	1467.3	326.76	176.22	0	0	0	0	0	0	0	0	0	0	0	1	0	1	1	1	1	0	0	0	0	0	0
O43312	Metastasis suppressor protein 1	MTSS1	82.25	984	942	202.88	287.409	492.7	0	0	NA	NA	NA	NA	NA	NA	NA	NA	NA	771.91	1622.9	1054.1	0	0	0	0	0	0	0	0	0	0	0	0	0	0	1	1	1	0	0	0	0	0	0	0	0	0	0
P01833	Polymeric immunoglobulin receptor;Secretory component	PIGR	83.283	984	942	166.49	235.858	404.33	0	0	NA	NA	NA	NA	NA	NA	NA	NA	NA	0	0	2830.3	0	0	0	0	0	0	0	0	0	0	0	0	0	0	0	0	1	0	0	0	0	0	0	0	0	0	0
P26006	Integrin alpha-3;Integrin alpha-3 heavy chain;Integrin alpha-3 light chain	ITGA3	116.61	986	944	234.8	332.628	570.22	0	0	NA	NA	NA	NA	NA	NA	NA	NA	NA	963.24	0	1096.4	0	1931.9	0	0	0	0	0	0	0	0	0	0	0	0	1	0	1	0	1	0	0	0	0	0	0	0	0
O94808	Glutamine--fructose-6-phosphate aminotransferase [isomerizing] 2	GFPT2	76.93	910	945	630.18	325.086	393.93	228.7	1362.4	NA	NA	NA	NA	NA	NA	NA	NA	NA	0	0	604.94	0	1754	0	398.59	0	1143.5	0	0	0	0	948	2197.7	0	3666.3	0	0	1	0	1	0	1	0	1	0	0	0	0
P07947	Tyrosine-protein kinase Yes	YES1	60.801	990	946	253.08	358.525	614.61	0	0	NA	NA	NA	NA	NA	NA	NA	NA	NA	0	0	0	0	4302.3	0	0	0	0	0	0	0	0	0	0	0	0	0	0	0	0	1	0	0	0	0	0	0	0	0
P25098	Beta-adrenergic receptor kinase 1	ADRBK1	79.573	991	947	252.15	357.208	612.36	0	0	NA	NA	NA	NA	NA	NA	NA	NA	NA	0	0	0	0	4286.5	0	0	0	0	0	0	0	0	0	0	0	0	0	0	0	0	1	0	0	0	0	0	0	0	0
P11277	Spectrin beta chain, erythrocytic	SPTB	246.47	993	947	108.46	153.657	0	368.78	0	NA	NA	NA	NA	NA	NA	NA	NA	NA	0	0	0	0	0	0	0	651.38	0	1192.5	0	0	0	0	0	0	0	0	0	0	0	0	0	0	2	0	2	0	0	0
Q9H7D0	Dedicator of cytokinesis protein 5	DOCK5	215.31	992	949	213.16	301.977	517.67	0	0	NA	NA	NA	NA	NA	NA	NA	NA	NA	0	1603.5	423.01	106.01	1491.2	0	0	0	0	0	0	0	0	0	0	0	0	0	2	1	1	2	0	0	0	0	0	0	0	0
P11717	Cation-independent mannose-6-phosphate receptor	IGF2R	274.37	997	950	77.32	109.543	0	262.9	0	NA	NA	NA	NA	NA	NA	NA	NA	NA	0	0	0	0	0	0	0	0	0	1038.4	276.11	0	0	0	0	0	0	0	0	0	0	0	0	0	0	0	2	1	0	0
Q96NW7	Leucine-rich repeat-containing protein 7	LRRC7	172.58	994	951	128.15	181.543	311.22	0	0	NA	NA	NA	NA	NA	NA	NA	NA	NA	0	970.46	214.05	0	692.41	301.6	0	0	0	0	0	0	0	0	0	0	0	0	1	1	0	1	1	0	0	0	0	0	0	0
P31948	Stress-induced-phosphoprotein 1	STIP1	62.639	949	952	487.11	112.718	193.23	0	1385.64	NA	NA	NA	NA	NA	NA	NA	NA	NA	0	0	0	169.02	1183.6	0	0	0	0	0	0	0	6928.2	0	0	0	0	0	0	0	1	1	0	0	0	0	0	0	0	1
Q5VZP5	Inactive dual specificity phosphatase 27	DUSP27	130.17	999	953	26.79	37.9475	0	91.07	0	NA	NA	NA	NA	NA	NA	NA	NA	NA	0	0	0	0	0	0	0	367.5	0	0	0	87.87	0	0	0	0	0	0	0	0	0	0	0	0	1	0	0	0	2	0
Q07954	Prolow-density lipoprotein receptor-related protein 1;Low-density lipoprotein receptor-related protein 1 85 kDa subunit;Low-density lipoprotein receptor-related protein 1 515 kDa subunit;Low-density lipoprotein receptor-related protein 1 intracellular domain	LRP1	504.6	998	954	92.51	89.7308	0	215.35	99.17	NA	NA	NA	NA	NA	NA	NA	NA	NA	0	0	0	0	0	0	0	187.74	726.02	0	163.01	0	0	254.78	0	0	241.09	0	1	1	1	1	0	0	1	1	0	1	0	0
Q5TZA2	Rootletin	CROCC	228.52	1000	955	45.14	50.45	86.49	0	32.41	NA	NA	NA	NA	NA	NA	NA	NA	NA	0	605.4	0	0	0	0	0	0	0	0	0	0	0	0	0	0	162.04	0	1	0	0	0	0	0	1	0	0	0	0	0
P26045	Tyrosine-protein phosphatase non-receptor type 3	PTPN3	103.99	1001	956	5.72	8.10008	13.89	0	0	NA	NA	NA	NA	NA	NA	NA	NA	NA	0	97.201	0	0	0	0	0	0	0	0	0	0	0	0	0	0	0	0	1	0	0	0	0	1	0	0	0	0	0	0
P12694	2-oxoisovalerate dehydrogenase subunit alpha, mitochondrial	BCKDHA	50.47	1002	957	0	0	0	0	0	NA	NA	NA	NA	NA	NA	NA	NA	NA	0	0	0	0	0	0	0	0	0	0	0	0	0	0	0	0	0	1	1	1	0	1	0	0	1	1	0	0	1	0
P62191	26S protease regulatory subunit 4	PSMC1	49.184	963	957	223.93	0	0	0	761.36	NA	NA	NA	NA	NA	NA	NA	NA	NA	0	0	0	0	0	0	0	0	0	0	0	0	2918.1	888.7	0	0	0	0	0	0	0	0	0	0	0	0	0	0	0	1
P63220	40S ribosomal protein S21	RPS21	9.1113	920	957	4786.88	0	0	0	16275.4	NA	NA	NA	NA	NA	NA	NA	NA	NA	0	0	0	0	0	0	0	0	0	0	0	0	81377	0	0	0	0	0	0	0	0	0	0	0	0	0	0	0	0	1
P23396	40S ribosomal protein S3	RPS3	26.688	989	957	99.94	0	0	0	339.81	NA	NA	NA	NA	NA	NA	NA	NA	NA	0	0	0	0	0	0	0	0	0	0	0	0	1383	316.04	0	0	0	0	0	0	0	0	0	0	0	0	0	0	0	1
P46782	40S ribosomal protein S5;40S ribosomal protein S5, N-terminally processed	RPS5	22.876	944	957	759	0	0	0	2580.6	NA	NA	NA	NA	NA	NA	NA	NA	NA	0	0	0	0	0	0	0	0	0	0	0	0	12903	0	0	0	0	0	0	0	0	0	0	0	0	0	0	0	0	1
P10809	60 kDa heat shock protein, mitochondrial	HSPD1	61.054	861	957	2058.22	0	0	0	6997.94	NA	NA	NA	NA	NA	NA	NA	NA	NA	0	0	0	0	0	0	0	0	0	0	0	0	25709	9280.7	0	0	0	0	0	0	0	0	0	0	0	0	0	0	0	4
P05386	60S acidic ribosomal protein P1	RPLP1	11.514	924	957	3681.47	0	0	0	12517	NA	NA	NA	NA	NA	NA	NA	NA	NA	0	0	0	0	0	0	0	0	0	0	0	0	62585	0	0	0	0	0	0	0	0	0	0	0	0	0	0	0	0	1
P46777	60S ribosomal protein L5	RPL5	34.362	950	957	612.71	0	0	0	2083.2	NA	NA	NA	NA	NA	NA	NA	NA	NA	0	0	0	0	0	0	0	0	0	0	0	0	10416	0	0	0	0	0	0	0	0	0	0	0	0	0	0	0	0	1
P62917	60S ribosomal protein L8	RPL8	28.024	926	957	601.9	0	0	0	2046.46	NA	NA	NA	NA	NA	NA	NA	NA	NA	0	0	0	0	0	0	0	0	0	0	0	0	8817.5	0	1414.8	0	0	0	0	0	0	0	0	0	0	0	0	0	0	1
P05141	ADP/ATP translocase 2;ADP/ATP translocase 2, N-terminally processed	SLC25A5	32.852	948	957	651	0	0	0	2213.4	NA	NA	NA	NA	NA	NA	NA	NA	NA	0	0	0	0	0	0	0	0	0	0	0	0	11067	0	0	0	0	0	0	0	0	0	0	0	0	0	0	0	0	1
P49641	Alpha-mannosidase 2x	MAN2A2	130.54	1002	957	0	0	0	0	0	NA	NA	NA	NA	NA	NA	NA	NA	NA	0	0	0	0	0	0	0	0	0	0	0	0	0	0	0	0	0	0	0	0	0	0	1	0	0	0	0	0	0	0
P51693	Amyloid-like protein 1;C30	APLP1	72.176	1002	957	0	0	0	0	0	NA	NA	NA	NA	NA	NA	NA	NA	NA	0	0	0	0	0	0	0	0	0	0	0	0	0	0	0	0	0	0	0	0	0	0	0	0	1	1	0	1	1	1
Q9H1A4	Anaphase-promoting complex subunit 1	ANAPC1	216.5	1002	957	0	0	0	0	0	NA	NA	NA	NA	NA	NA	NA	NA	NA	0	0	0	0	0	0	0	0	0	0	0	0	0	0	0	0	0	1	1	0	0	1	0	1	0	1	0	1	1	1
Q9BXX2	Ankyrin repeat domain-containing protein 30B	ANKRD30B	158.05	1002	957	0	0	0	0	0	NA	NA	NA	NA	NA	NA	NA	NA	NA	0	0	0	0	0	0	0	0	0	0	0	0	0	0	0	0	0	1	1	1	1	1	1	1	1	1	1	1	0	1
P27216	Annexin A13	ANXA13	35.415	967	957	225.1	0	0	0	765.34	NA	NA	NA	NA	NA	NA	NA	NA	NA	0	0	0	0	0	0	0	0	0	0	0	0	0	1232.7	2594	0	0	0	0	0	0	0	0	0	0	0	0	0	0	0
Q9Y6B7	AP-4 complex subunit beta-1	AP4B1	83.259	1002	957	0	0	0	0	0	NA	NA	NA	NA	NA	NA	NA	NA	NA	0	0	0	0	0	0	0	0	0	0	0	0	0	0	0	0	0	1	0	0	0	1	1	1	0	1	0	0	0	0
O15296	Arachidonate 15-lipoxygenase B	ALOX15B	75.856	1002	957	0	0	0	0	0	NA	NA	NA	NA	NA	NA	NA	NA	NA	0	0	0	0	0	0	0	0	0	0	0	0	0	0	0	0	0	0	0	0	0	0	0	0	0	0	0	0	0	1
Q8NFD5	AT-rich interactive domain-containing protein 1B	ARID1B	236.12	1002	957	0	0	0	0	0	NA	NA	NA	NA	NA	NA	NA	NA	NA	0	0	0	0	0	0	0	0	0	0	0	0	0	0	0	0	0	1	1	1	1	1	1	1	0	0	1	0	1	1
P98160	Basement membrane-specific heparan sulfate proteoglycan core protein;Endorepellin;LG3 peptide	HSPG2	468.83	987	957	110.92	0	0	0	377.12	NA	NA	NA	NA	NA	NA	NA	NA	NA	0	0	0	0	0	0	0	0	0	0	0	0	1885.6	0	0	0	0	0	0	0	0	0	0	0	0	0	0	0	0	1
O43927	C-X-C motif chemokine 13	CXCL13	12.664	1002	957	0	0	0	0	0	NA	NA	NA	NA	NA	NA	NA	NA	NA	0	0	0	0	0	0	0	0	0	0	0	0	0	0	0	0	0	1	0	1	0	0	0	1	1	1	1	0	0	0
P12830	Cadherin-1;E-Cad/CTF1;E-Cad/CTF2;E-Cad/CTF3	CDH1	97.455	945	957	747	0	0	0	2539.8	NA	NA	NA	NA	NA	NA	NA	NA	NA	0	0	0	0	0	0	0	0	0	0	0	0	12699	0	0	0	0	0	0	0	0	0	0	0	0	0	0	0	0	1
Q8NCB2	CaM kinase-like vesicle-associated protein	CAMKV	54.353	1002	957	0	0	0	0	0	NA	NA	NA	NA	NA	NA	NA	NA	NA	0	0	0	0	0	0	0	0	0	0	0	0	0	0	0	0	0	1	1	0	1	0	0	0	0	0	1	1	0	0
P31327	Carbamoyl-phosphate synthase [ammonia], mitochondrial	CPS1	164.94	973	957	219.96	0	0	0	747.88	NA	NA	NA	NA	NA	NA	NA	NA	NA	0	0	0	0	0	0	0	0	0	0	0	0	3739.4	0	0	0	0	0	0	0	0	0	0	0	0	0	0	0	0	2
O15247	Chloride intracellular channel protein 2	CLIC2	28.356	988	957	266.79	0	0	0	907.1	NA	NA	NA	NA	NA	NA	NA	NA	NA	0	0	0	0	0	0	0	0	0	0	0	0	0	0	0	0	4535.5	0	0	0	0	0	0	0	0	0	0	0	0	0
Q8TD26	Chromodomain-helicase-DNA-binding protein 6	CHD6	305.41	1002	957	0	0	0	0	0	NA	NA	NA	NA	NA	NA	NA	NA	NA	0	0	0	0	0	0	0	0	0	0	0	0	0	0	0	0	0	0	1	1	0	1	0	1	0	1	0	0	1	1
Q96AQ1	Coiled-coil domain-containing protein 74A	CCDC74A	41.605	1002	957	0	0	0	0	0	NA	NA	NA	NA	NA	NA	NA	NA	NA	0	0	0	0	0	0	0	0	0	0	0	0	0	0	0	0	0	0	0	0	0	0	0	1	0	0	0	0	0	1
Q6ZN84	Coiled-coil domain-containing protein 81	CCDC81	76.083	1002	957	0	0	0	0	0	NA	NA	NA	NA	NA	NA	NA	NA	NA	0	0	0	0	0	0	0	0	0	0	0	0	0	0	0	0	0	0	1	0	1	1	1	0	0	0	0	0	0	0
Q9BWV3	Cytidine and dCMP deaminase domain-containing protein 1	CDADC1	58.454	1002	957	0	0	0	0	0	NA	NA	NA	NA	NA	NA	NA	NA	NA	0	0	0	0	0	0	0	0	0	0	0	0	0	0	0	0	0	0	0	1	1	0	0	1	2	1	0	2	0	0
P31930	Cytochrome b-c1 complex subunit 1, mitochondrial	UQCRC1	52.645	970	957	233.72	0	0	0	794.64	NA	NA	NA	NA	NA	NA	NA	NA	NA	0	0	0	0	0	0	0	0	0	0	0	0	3973.2	0	0	0	0	0	0	0	0	0	0	0	0	0	0	0	0	1
P24855	Deoxyribonuclease-1	DNASE1	31.433	755	957	12244	0	0	0	41629.5	NA	NA	NA	NA	NA	NA	NA	NA	NA	0	0	0	0	0	0	0	0	0	0	0	0	138800	58235	9726.8	0	1385.6	0	0	0	0	0	0	0	0	0	0	0	0	1
O95985	DNA topoisomerase 3-beta-1	TOP3B	96.661	1002	957	0	0	0	0	0	NA	NA	NA	NA	NA	NA	NA	NA	NA	0	0	0	0	0	0	0	0	0	0	0	0	0	0	0	0	0	0	0	0	0	0	0	0	1	1	0	0	1	0
P78527	DNA-dependent protein kinase catalytic subunit	PRKDC	469.08	996	957	25.34	0	0	0	86.17	NA	NA	NA	NA	NA	NA	NA	NA	NA	0	0	0	0	0	0	0	0	0	0	0	0	353.68	77.179	0	0	0	0	0	0	0	0	0	0	0	0	0	0	0	1
Q96EY1	DnaJ homolog subfamily A member 3, mitochondrial	DNAJA3	52.488	1002	957	0	0	0	0	0	NA	NA	NA	NA	NA	NA	NA	NA	NA	0	0	0	0	0	0	0	0	0	0	0	0	0	0	0	0	0	0	0	0	0	0	0	0	0	0	0	0	0	1
Q63HN8	E3 ubiquitin-protein ligase RNF213	RNF213	591.4	1002	957	0	0	0	0	0	NA	NA	NA	NA	NA	NA	NA	NA	NA	0	0	0	0	0	0	0	0	0	0	0	0	0	0	0	0	0	1	0	0	0	1	0	0	0	0	0	0	0	0
Q9Y2E5	Epididymis-specific alpha-mannosidase	MAN2B2	113.98	954	957	214.71	0	0	0	730.01	NA	NA	NA	NA	NA	NA	NA	NA	NA	0	0	0	0	0	0	0	0	0	0	0	0	1294.8	1531.8	823.43	0	0	0	0	0	0	0	0	0	0	0	0	0	0	1
O15371	Eukaryotic translation initiation factor 3 subunit D	EIF3D	63.972	976	957	173.74	0	0	0	590.72	NA	NA	NA	NA	NA	NA	NA	NA	NA	0	0	0	0	0	0	0	0	0	0	0	0	2953.6	0	0	0	0	0	0	0	0	0	0	0	0	0	0	0	0	2
Q8TF61	F-box only protein 41	FBXO41	94.495	1002	957	0	0	0	0	0	NA	NA	NA	NA	NA	NA	NA	NA	NA	0	0	0	0	0	0	0	0	0	0	0	0	0	0	0	0	0	0	0	0	1	0	0	0	1	0	1	1	0	0
P63244	Guanine nucleotide-binding protein subunit beta-2-like 1;Guanine nucleotide-binding protein subunit beta-2-like 1, N-terminally processed	GNB2L1	35.076	939	957	604.25	0	0	0	2054.46	NA	NA	NA	NA	NA	NA	NA	NA	NA	0	0	0	0	0	0	0	0	0	0	0	0	9453	819.29	0	0	0	0	0	0	0	0	0	0	0	0	0	0	0	2
Q32P51;P09651	Heterogeneous nuclear ribonucleoprotein A1-like 2;Heterogeneous nuclear ribonucleoprotein A1;Heterogeneous nuclear ribonucleoprotein A1, N-terminally processed	HNRNPA1L2;HNRNPA1	34.225	925	957	817.17	0	0	0	2778.38	NA	NA	NA	NA	NA	NA	NA	NA	NA	0	0	0	0	0	0	0	0	0	0	0	0	12755	0	1136.9	0	0	0	0	0	0	0	0	0	0	0	0	0	0	1
P61978	Heterogeneous nuclear ribonucleoprotein K	HNRNPK	50.976	896	957	1142.18	0	0	0	3883.42	NA	NA	NA	NA	NA	NA	NA	NA	NA	0	0	0	0	0	0	0	0	0	0	0	0	16371	3046.1	0	0	0	0	0	0	0	0	0	0	0	0	0	0	0	1
O60506	Heterogeneous nuclear ribonucleoprotein Q	SYNCRIP	69.602	939	957	531.95	0	0	0	1808.62	NA	NA	NA	NA	NA	NA	NA	NA	NA	0	0	0	0	0	0	0	0	0	0	0	0	7866.6	824.23	352.29	0	0	0	0	0	0	0	0	0	0	0	0	0	0	2
O43390	Heterogeneous nuclear ribonucleoprotein R	HNRNPR	70.942	980	957	152.22	0	0	0	517.56	NA	NA	NA	NA	NA	NA	NA	NA	NA	0	0	0	0	0	0	0	0	0	0	0	0	2587.8	0	0	0	0	0	0	0	0	0	0	0	0	0	0	0	0	1
P20036	HLA class II histocompatibility antigen, DP alpha 1 chain	HLA-DPA1	29.38	1002	957	0	0	0	0	0	NA	NA	NA	NA	NA	NA	NA	NA	NA	0	0	0	0	0	0	0	0	0	0	0	0	0	0	0	0	0	0	1	0	0	1	1	0	1	0	0	0	1	1
Q9Y4L1	Hypoxia up-regulated protein 1	HYOU1	111.33	956	957	259.2	0	0	0	881.28	NA	NA	NA	NA	NA	NA	NA	NA	NA	0	0	0	0	0	0	0	0	0	0	0	0	3444	962.4	0	0	0	0	0	0	0	0	0	0	0	0	0	0	0	2
Q96A47;P61371	Insulin gene enhancer protein ISL-2;Insulin gene enhancer protein ISL-1	ISL2;ISL1	39.768	1002	957	0	0	0	0	0	NA	NA	NA	NA	NA	NA	NA	NA	NA	0	0	0	0	0	0	0	0	0	0	0	0	0	0	0	0	0	0	0	0	0	0	0	0	0	0	1	1	1	0
Q8IYD2	Kelch domain-containing protein 8A	KLHDC8A	38.859	1002	957	0	0	0	0	0	NA	NA	NA	NA	NA	NA	NA	NA	NA	0	0	0	0	0	0	0	0	0	0	0	0	0	0	0	0	0	0	0	0	0	0	1	1	0	0	0	0	0	0
P05783	Keratin, type I cytoskeletal 18	KRT18	48.057	802	957	2390.39	0	0	0	8127.32	NA	NA	NA	NA	NA	NA	NA	NA	NA	0	0	0	0	0	0	0	0	0	0	0	0	22331	10461	5496.3	0	2348.3	0	0	0	0	0	0	0	0	0	0	0	0	1
Q9HCC9	Lateral signaling target protein 2 homolog	ZFYVE28	96.489	1002	957	0	0	0	0	0	NA	NA	NA	NA	NA	NA	NA	NA	NA	0	0	0	0	0	0	0	0	0	0	0	0	0	0	0	0	0	0	0	0	0	0	0	0	1	1	0	1	1	0
P02750	Leucine-rich alpha-2-glycoprotein	LRG1	38.177	893	957	803.25	0	0	0	2731.06	NA	NA	NA	NA	NA	NA	NA	NA	NA	0	0	0	0	0	0	0	0	0	0	0	0	8851.7	4803.6	0	0	0	0	0	0	0	0	0	0	0	0	0	0	0	1
P10253	Lysosomal alpha-glucosidase;76 kDa lysosomal alpha-glucosidase;70 kDa lysosomal alpha-glucosidase	GAA	105.32	869	957	1340.37	0	0	0	4557.26	NA	NA	NA	NA	NA	NA	NA	NA	NA	0	0	0	0	0	0	0	0	0	0	0	0	14149	8637.3	0	0	0	0	0	0	0	0	0	0	0	0	0	0	0	1
Q8NFP4	MAM domain-containing glycosylphosphatidylinositol anchor protein 1	MDGA1	105.79	1002	957	0	0	0	0	0	NA	NA	NA	NA	NA	NA	NA	NA	NA	0	0	0	0	0	0	0	0	0	0	0	0	0	0	0	0	0	0	1	0	0	1	0	0	1	1	0	0	0	0
O00187	Mannan-binding lectin serine protease 2;Mannan-binding lectin serine protease 2 A chain;Mannan-binding lectin serine protease 2 B chain	MASP2	75.702	748	957	4166.04	0	0	0	14164.5	-1.09	0.0931	0.229	-2.53	0.00054	0.00448	-1.43	0.0445	0.374	0	0	0	0	0	0	0	0	0	0	0	0	33067	21364	7840.4	4360.8	4190.5	0	0	0	0	0	0	0	0	0	0	0	0	1
P33908	Mannosyl-oligosaccharide 1,2-alpha-mannosidase IA	MAN1A1	72.968	961	957	360.15	0	0	0	1224.5	NA	NA	NA	NA	NA	NA	NA	NA	NA	0	0	0	0	0	0	0	0	0	0	0	0	6122.5	0	0	0	0	0	0	0	0	0	0	0	0	0	0	0	0	1
Q5EB52	Mesoderm-specific transcript homolog protein	MEST	38.83	1002	957	0	0	0	0	0	NA	NA	NA	NA	NA	NA	NA	NA	NA	0	0	0	0	0	0	0	0	0	0	0	0	0	0	0	0	0	0	0	0	0	0	1	0	0	0	0	0	0	0
Q9UL68	Myelin transcription factor 1-like protein	MYT1L	133.04	1002	957	0	0	0	0	0	NA	NA	NA	NA	NA	NA	NA	NA	NA	0	0	0	0	0	0	0	0	0	0	0	0	0	0	0	0	0	1	1	1	1	1	0	0	1	0	0	2	1	1
Q9BYT8	Neurolysin, mitochondrial	NLN	80.651	1002	957	0	0	0	0	0	NA	NA	NA	NA	NA	NA	NA	NA	NA	0	0	0	0	0	0	0	0	0	0	0	0	0	0	0	0	0	0	0	0	0	0	0	0	0	0	0	0	0	0
Q15758	Neutral amino acid transporter B(0)	SLC1A5	56.598	897	957	631.96	0	0	0	2148.68	NA	NA	NA	NA	NA	NA	NA	NA	NA	0	0	0	0	0	0	0	0	0	0	0	0	0	2015.4	4925	0	3803	0	0	0	0	0	0	0	0	0	0	0	0	0
P14543	Nidogen-1	NID1	136.38	929	957	352.15	0	0	0	1197.3	NA	NA	NA	NA	NA	NA	NA	NA	NA	0	0	0	0	0	0	0	0	0	0	0	0	3589	2397.5	0	0	0	0	0	0	0	0	0	0	0	0	0	0	0	1
Q6X4W1	NMDA receptor synaptonuclear signaling and neuronal migration factor	NSMF	60.143	1002	957	0	0	0	0	0	NA	NA	NA	NA	NA	NA	NA	NA	NA	0	0	0	0	0	0	0	0	0	0	0	0	0	0	0	0	0	0	0	0	0	0	0	0	0	0	0	0	0	0
Q14980	Nuclear mitotic apparatus protein 1	NUMA1	238.26	1002	957	0	0	0	0	0	NA	NA	NA	NA	NA	NA	NA	NA	NA	0	0	0	0	0	0	0	0	0	0	0	0	0	0	0	0	0	0	0	0	0	0	0	0	1	0	0	1	2	0
Q9H1P3	Oxysterol-binding protein-related protein 2	OSBPL2	55.201	1002	957	0	0	0	0	0	NA	NA	NA	NA	NA	NA	NA	NA	NA	0	0	0	0	0	0	0	0	0	0	0	0	0	0	0	0	0	0	1	1	1	1	1	1	1	1	1	1	1	1
Q9H7P9	Pleckstrin homology domain-containing family G member 2	PLEKHG2	147.97	1002	957	0	0	0	0	0	NA	NA	NA	NA	NA	NA	NA	NA	NA	0	0	0	0	0	0	0	0	0	0	0	0	0	0	0	0	0	1	1	1	1	1	1	1	1	1	0	1	1	0
Q15149	Plectin	PLEC	531.78	1002	957	0	0	0	0	0	NA	NA	NA	NA	NA	NA	NA	NA	NA	0	0	0	0	0	0	0	0	0	0	0	0	0	0	0	0	0	1	1	1	1	1	1	2	1	1	1	1	1	1
P26599	Polypyrimidine tract-binding protein 1	PTBP1	57.221	906	957	1038.51	0	0	0	3530.94	NA	NA	NA	NA	NA	NA	NA	NA	NA	0	0	0	0	0	0	0	0	0	0	0	0	15420	2234.7	0	0	0	0	0	0	0	0	0	0	0	0	0	0	0	2
P20742	Pregnancy zone protein	PZP	163.86	994	957	65.72	0	0	0	223.46	NA	NA	NA	NA	NA	NA	NA	NA	NA	0	0	0	0	0	0	0	0	0	0	0	0	0	1117.3	0	0	0	0	0	0	0	0	0	0	0	0	0	0	0	0
P02545	Prelamin-A/C;Lamin-A/C	LMNA	74.139	983	957	129.75	0	0	0	441.16	NA	NA	NA	NA	NA	NA	NA	NA	NA	0	0	0	0	0	0	0	0	0	0	0	0	2205.8	0	0	0	0	0	0	0	0	0	0	0	0	0	0	0	0	1
Q7Z333	Probable helicase senataxin	SETX	302.88	1002	957	0	0	0	0	0	NA	NA	NA	NA	NA	NA	NA	NA	NA	0	0	0	0	0	0	0	0	0	0	0	0	0	0	0	0	0	1	1	1	0	0	1	0	1	1	1	1	0	0
Q15652	Probable JmjC domain-containing histone demethylation protein 2C	JMJD1C	284.52	1002	957	0	0	0	0	0	NA	NA	NA	NA	NA	NA	NA	NA	NA	0	0	0	0	0	0	0	0	0	0	0	0	0	0	0	0	0	0	0	0	0	0	0	0	1	0	0	0	0	0
P12004	Proliferating cell nuclear antigen	PCNA	28.768	899	957	1401.88	0	0	0	4766.4	NA	NA	NA	NA	NA	NA	NA	NA	NA	0	0	0	0	0	0	0	0	0	0	0	0	11973	0	0	11859	0	0	0	0	0	0	0	0	0	0	0	0	0	1
P41222	Prostaglandin-H2 D-isomerase	PTGDS	21.029	841	957	3774.06	0	0	0	12831.8	NA	NA	NA	NA	NA	NA	NA	NA	NA	0	0	0	0	0	0	0	0	0	0	0	0	41658	22501	0	0	0	1	1	1	1	1	1	1	0	1	1	0	0	2
Q6P0A1	Protein FAM180B	FAM180B	25.166	1002	957	0	0	0	0	0	NA	NA	NA	NA	NA	NA	NA	NA	NA	0	0	0	0	0	0	0	0	0	0	0	0	0	0	0	0	0	0	1	0	0	1	1	0	0	0	0	0	0	1
Q99584	Protein S100-A13	S100A13	11.471	931	957	455.61	0	0	0	1549.06	NA	NA	NA	NA	NA	NA	NA	NA	NA	0	0	0	0	0	0	0	0	0	0	0	0	5952.7	1792.6	0	0	0	0	0	0	0	0	0	0	0	0	0	0	0	1
Q9ULW8	Protein-arginine deiminase type-3	PADI3	74.742	1002	957	0	0	0	0	0	NA	NA	NA	NA	NA	NA	NA	NA	NA	0	0	0	0	0	0	0	0	0	0	0	0	0	0	0	0	0	0	0	0	0	0	0	0	0	1	0	1	0	0
Q8NEE0	Putative uncharacterized protein KLHL30-AS1	KLHL30-AS1	9.6619	1002	957	0	0	0	0	0	NA	NA	NA	NA	NA	NA	NA	NA	NA	0	0	0	0	0	0	0	0	0	0	0	0	0	0	0	0	0	1	1	2	1	2	1	1	0	0	0	0	0	0
Q09MP3	RAD51-associated protein 2	RAD51AP2	133.91	1002	957	0	0	0	0	0	NA	NA	NA	NA	NA	NA	NA	NA	NA	0	0	0	0	0	0	0	0	0	0	0	0	0	0	0	0	0	0	0	0	0	0	0	1	0	0	1	1	0	0
Q9UQ26	Regulating synaptic membrane exocytosis protein 2	RIMS2	160.4	1002	957	0	0	0	0	0	NA	NA	NA	NA	NA	NA	NA	NA	NA	0	0	0	0	0	0	0	0	0	0	0	0	0	0	0	0	0	0	1	0	0	0	0	0	0	0	0	0	0	0
Q15415;P0DJD4;P0DJD3;P0C7P1;A6NEQ0;A6NDE4	RNA-binding motif protein, Y chromosome, family 1 member F/J;RNA-binding motif protein, Y chromosome, family 1 member C;RNA-binding motif protein, Y chromosome, family 1 member A1;RNA-binding motif protein, Y chromosome, family 1 member D;RNA-binding motif protein, Y chromosome, family 1 member E;RNA-binding motif protein, Y chromosome, family 1 member B	RBMY1F;RBMY1C;RBMY1A1;RBMY1D;RBMY1E;RBMY1B	55.728	1002	957	0	0	0	0	0	NA	NA	NA	NA	NA	NA	NA	NA	NA	0	0	0	0	0	0	0	0	0	0	0	0	0	0	0	0	0	1	1	0	0	1	1	1	1	1	1	1	1	0
Q92736	Ryanodine receptor 2	RYR2	564.56	1002	957	0	0	0	0	0	NA	NA	NA	NA	NA	NA	NA	NA	NA	0	0	0	0	0	0	0	0	0	0	0	0	0	0	0	0	0	0	0	0	0	0	0	1	0	0	0	0	1	0
Q9BXA9	Sal-like protein 3	SALL3	135.34	1002	957	0	0	0	0	0	NA	NA	NA	NA	NA	NA	NA	NA	NA	0	0	0	0	0	0	0	0	0	0	0	0	0	0	0	0	0	0	0	0	1	1	0	1	0	0	0	1	0	1
Q15424	Scaffold attachment factor B1	SAFB	102.64	957	957	251.26	0	0	0	854.29	NA	NA	NA	NA	NA	NA	NA	NA	NA	0	0	0	0	0	0	0	0	0	0	0	0	3084.4	1009.2	0	177.84	0	0	0	0	0	0	0	0	0	0	0	0	0	1
Q9BXM7	Serine/threonine-protein kinase PINK1, mitochondrial	PINK1	62.768	1002	957	0	0	0	0	0	NA	NA	NA	NA	NA	NA	NA	NA	NA	0	0	0	0	0	0	0	0	0	0	0	0	0	0	0	0	0	0	0	0	0	0	0	0	0	0	0	0	0	0
Q96Q15	Serine/threonine-protein kinase SMG1	SMG1	410.5	1002	957	0	0	0	0	0	NA	NA	NA	NA	NA	NA	NA	NA	NA	0	0	0	0	0	0	0	0	0	0	0	0	0	0	0	0	0	0	0	0	0	0	0	0	1	0	0	0	1	1
Q8NEF9	Serum response factor-binding protein 1	SRFBP1	48.633	1002	957	0	0	0	0	0	NA	NA	NA	NA	NA	NA	NA	NA	NA	0	0	0	0	0	0	0	0	0	0	0	0	0	0	0	0	0	0	0	0	1	0	1	0	0	0	0	0	1	0
Q7L8J4	SH3 domain-binding protein 5-like	SH3BP5L	43.499	1002	957	0	0	0	0	0	NA	NA	NA	NA	NA	NA	NA	NA	NA	0	0	0	0	0	0	0	0	0	0	0	0	0	0	0	0	0	1	1	1	0	1	1	1	0	0	0	0	0	0
O75908	Sterol O-acyltransferase 2	SOAT2	59.896	1002	957	0	0	0	0	0	NA	NA	NA	NA	NA	NA	NA	NA	NA	0	0	0	0	0	0	0	0	0	0	0	0	0	0	0	0	0	0	0	0	1	0	1	0	0	0	0	0	0	0
P00441	Superoxide dismutase [Cu-Zn]	SOD1	15.936	850	957	3589.88	0	0	0	12205.6	NA	NA	NA	NA	NA	NA	NA	NA	NA	0	0	0	0	0	0	0	0	0	0	0	0	45346	15682	0	0	0	0	0	0	0	0	0	0	0	0	0	0	0	1
Q4LDE5	Sushi, von Willebrand factor type A, EGF and pentraxin domain-containing protein 1	SVEP1	390.17	1002	957	0	0	0	0	0	NA	NA	NA	NA	NA	NA	NA	NA	NA	0	0	0	0	0	0	0	0	0	0	0	0	0	0	0	0	0	0	0	0	0	0	1	0	0	0	0	0	0	0
P17987	T-complex protein 1 subunit alpha	TCP1	60.343	947	957	468.41	0	0	0	1592.6	NA	NA	NA	NA	NA	NA	NA	NA	NA	0	0	0	0	0	0	0	0	0	0	0	0	6819.2	753.58	226.96	0	163.28	0	0	0	0	0	0	0	0	0	0	0	0	2
P78371	T-complex protein 1 subunit beta	CCT2	57.488	965	957	297.97	0	0	0	1013.1	NA	NA	NA	NA	NA	NA	NA	NA	NA	0	0	0	0	0	0	0	0	0	0	0	0	5065.5	0	0	0	0	0	0	0	0	0	0	0	0	0	0	0	0	1
P49368	T-complex protein 1 subunit gamma	CCT3	60.533	971	957	230.92	0	0	0	785.12	NA	NA	NA	NA	NA	NA	NA	NA	NA	0	0	0	0	0	0	0	0	0	0	0	0	3925.6	0	0	0	0	0	0	0	0	0	0	0	1	0	0	1	0	1
Q12799;B9ZVM9	T-complex protein 10A homolog;Putative t-complex protein 10A homolog 2	TCP10;TCP10L2	38.267	1002	957	0	0	0	0	0	NA	NA	NA	NA	NA	NA	NA	NA	NA	0	0	0	0	0	0	0	0	0	0	0	0	0	0	0	0	0	0	0	0	0	0	1	0	0	0	0	0	0	0
Q96K17	Transcription factor BTF3 homolog 4	BTF3L4	17.27	1002	957	0	0	0	0	0	NA	NA	NA	NA	NA	NA	NA	NA	NA	0	0	0	0	0	0	0	0	0	0	0	0	0	0	0	0	0	0	0	0	0	0	0	0	0	0	0	0	0	1
Q9H4W6	Transcription factor COE3	EBF3	64.863	1002	957	0	0	0	0	0	NA	NA	NA	NA	NA	NA	NA	NA	NA	0	0	0	0	0	0	0	0	0	0	0	0	0	0	0	0	0	1	0	0	1	0	1	1	1	0	0	0	1	1
Q9BYJ4	Tripartite motif-containing protein 34	TRIM34	56.863	1002	957	0	0	0	0	0	NA	NA	NA	NA	NA	NA	NA	NA	NA	0	0	0	0	0	0	0	0	0	0	0	0	0	0	0	0	0	1	1	1	1	0	1	1	1	1	1	1	1	1
Q3ZCM7	Tubulin beta-8 chain	TUBB8	49.775	931	957	2095.82	0	0	0	7125.8	NA	NA	NA	NA	NA	NA	NA	NA	NA	0	0	0	0	0	0	0	0	0	0	0	0	35629	0	0	0	0	0	0	0	0	0	0	0	0	0	0	0	0	1
Q86T82	Ubiquitin carboxyl-terminal hydrolase 37	USP37	110.17	1002	957	0	0	0	0	0	NA	NA	NA	NA	NA	NA	NA	NA	NA	0	0	0	0	0	0	0	0	0	0	0	0	0	0	0	0	0	0	0	0	0	0	0	0	0	0	0	1	1	0
Q9H267	Vacuolar protein sorting-associated protein 33B	VPS33B	70.584	1002	957	0	0	0	0	0	NA	NA	NA	NA	NA	NA	NA	NA	NA	0	0	0	0	0	0	0	0	0	0	0	0	0	0	0	0	0	0	0	0	0	0	0	0	0	0	1	0	0	0
P13010	X-ray repair cross-complementing protein 5	XRCC5	82.704	975	957	177.46	0	0	0	603.36	NA	NA	NA	NA	NA	NA	NA	NA	NA	0	0	0	0	0	0	0	0	0	0	0	0	3016.8	0	0	0	0	0	0	0	0	0	0	0	0	0	0	0	0	1
Q504Y3	Zinc finger CW-type PWWP domain protein 2	ZCWPW2	41.376	1002	957	0	0	0	0	0	NA	NA	NA	NA	NA	NA	NA	NA	NA	0	0	0	0	0	0	0	0	0	0	0	0	0	0	0	0	0	1	1	0	1	1	0	1	0	1	0	0	0	0
Q494X3	Zinc finger protein 404	ZNF404	65.424	1002	957	0	0	0	0	0	NA	NA	NA	NA	NA	NA	NA	NA	NA	0	0	0	0	0	0	0	0	0	0	0	0	0	0	0	0	0	1	1	1	0	1	1	0	0	1	1	1	1	0
A4D1E1	Zinc finger protein 804B	ZNF804B	152.57	1002	957	0	0	0	0	0	NA	NA	NA	NA	NA	NA	NA	NA	NA	0	0	0	0	0	0	0	0	0	0	0	0	0	0	0	0	0	2	1	1	2	1	1	2	0	1	1	1	0	1
O95229	ZW10 interactor	ZWINT	31.293	1002	957	0	0	0	0	0	NA	NA	NA	NA	NA	NA	NA	NA	NA	0	0	0	0	0	0	0	0	0	0	0	0	0	0	0	0	0	0	0	0	1	1	1	1	0	0	0	0	0	0
[truncated: 4 more columns]

## Sheet: Sup table 3. FunRich_RA_DE
Supplementary table 3. Pathway analysis of biological processes associated with the 45 proteins significantly increased in RA joints with high-level (vs. low-level inflammation)
Biological process	No. of proteins in the dataset	No. of proteins in the background dataset	Percentage of proteins	Fold enrichment	P-value (Hypergeometric test)	adj.P-value (BH method)	UniProt accessions of associated proteins
neutrophil degranulation	20	484	44.4444	15.3015	2.01776e-19	2.36704e-15	Q12913; P12429; P08311; P05164; Q15833; P02788; Q10588; Q92608; P62937; P01011; P15144; P20701; P29350; O94804; O00186; O00560; P09769; Q01518; P61225; P0DMV9;
regulation of cell shape	5	136	11.1111	13.6335	3.16572e-05	0.166825	P00734; P08631; P31146; P09769; O14745;
positive regulation of extracellular exosome assembly	2	4	4.44444	185.52	4.26627e-05	0.166825	Q8WUM4; O00560;
integrin-mediated signaling pathway	4	86	8.88889	17.2558	8.39266e-05	0.246136	Q96RT1; P08631; P20701; P09769;
regulation of phagocytosis	2	7	4.44444	106.125	0.00014855	0.279574	P08631; P09769;
platelet aggregation	3	41	6.66667	27.1654	0.000182737	0.279574	P29350; O00186; P61225;
negative regulation of platelet-derived growth factor receptor signaling pathway	2	8	4.44444	92.876	0.000197727	0.279574	Q12913; O14745;
leukocyte migration	5	205	11.1111	9.04488	0.000220062	0.279574	P00734; P62937; P62993; P20701; P29350;
negative regulation of protein kinase B signaling	3	44	6.66667	25.3137	0.000225752	0.279574	Q12913; O14745; O75340;
interleukin-12-mediated signaling pathway	3	46	6.66667	24.2133	0.000257777	0.279574	P52907; P13796; P62937;
phagocytosis	3	47	6.66667	23.6983	0.000274834	0.279574	P12429; P31146; P20701;
peptidyl-tyrosine autophosphorylation	3	48	6.66667	23.2046	0.000292604	0.279574	P08631; P62993; P09769;
peptidyl-tyrosine phosphorylation	3	49	6.66667	22.7312	0.000311099	0.279574	P08631; P29350; P09769;
actin cytoskeleton organization	4	123	8.88889	12.0655	0.000333649	0.279574	Q92608; P31146; O00560; O14745;
regulation of release of sequestered calcium ion into cytosol	2	11	4.44444	67.5692	0.000386392	0.302184	P31146; P29350;
negative regulation of growth of symbiont in host	2	13	4.44444	57.1819	0.000546093	0.400388	P08311; P05164;
positive regulation of phosphatidylinositol 3-kinase signaling	3	65	6.66667	17.1367	0.00071565	0.477453	P00734; P29350; P09769;
positive regulation of exosomal secretion	2	15	4.44444	49.5628	0.000732602	0.477453	Q8WUM4; O00560;
positive chemotaxis	2	17	4.44444	43.7353	0.000945638	0.583857	Q12913; P31146;
negative regulation of T cell receptor signaling pathway	2	18	4.44444	41.3069	0.00106202	0.622926	Q12913; P29350;
regulation of protein kinase activity	2	22	4.44444	33.8	0.00159246	0.662073	P09769; O14745;
cellular protein metabolic process	4	192	8.88889	7.72967	0.00176142	0.662073	P08311; P02788; P00734; P00450;
peptidyl-tyrosine dephosphorylation	2	24	4.44444	30.9845	0.00189616	0.662073	Q12913; P29350;
negative regulation of cell migration	3	101	6.66667	11.0292	0.00255164	0.662073	Q12913; O14745; P61225;
regulation of defense response to virus by virus	2	28	4.44444	26.5597	0.00257915	0.662073	P08631; Q92608;
platelet-derived growth factor receptor signaling pathway	2	28	4.44444	26.5597	0.00257915	0.662073	Q12913; Q9H3M7;
D-gluconate metabolic process	1	1	2.22222	370.118	0.00270124	0.662073	P52209;
positive regulation of DNA metabolic process	1	1	2.22222	370.118	0.00270124	0.662073	P12429;
regulation of cellular extravasation	1	1	2.22222	370.118	0.00270124	0.662073	Q10588;
neutrophil mediated killing of gram-positive bacterium	1	1	2.22222	370.118	0.00270124	0.662073	P08311;
alpha-beta T cell proliferation	1	1	2.22222	370.118	0.00270124	0.662073	Q92608;
basal protein localization	1	1	2.22222	370.118	0.00270124	0.662073	Q96RT1;
positive regulation of neutrophil differentiation	1	1	2.22222	370.118	0.00270124	0.662073	P34910;
innate immune response-activating signal transduction	1	1	2.22222	370.118	0.00270124	0.662073	P08631;
leukocyte degranulation	1	1	2.22222	370.118	0.00270124	0.662073	P08631;
glutathione transport	1	1	2.22222	370.118	0.00270124	0.662073	O14745;
regulation of sodium:proton antiporter activity	1	1	2.22222	370.118	0.00270124	0.662073	O14745;
renal phosphate ion absorption	1	1	2.22222	370.118	0.00270124	0.662073	O14745;
renal sodium ion transport	1	1	2.22222	370.118	0.00270124	0.662073	O14745;
hypochlorous acid biosynthetic process	1	1	2.22222	370.118	0.00270124	0.662073	P05164;
response to gold nanoparticle	1	1	2.22222	370.118	0.00270124	0.662073	P05164;
uncoating of virus	1	1	2.22222	370.118	0.00270124	0.662073	P62937;
leukocyte mediated cytotoxicity	1	1	2.22222	370.118	0.00270124	0.662073	Q15833;
iron assimilation by chelation and transport	1	1	2.22222	370.118	0.00270124	0.662073	P02788;
negative regulation by host of viral process	1	1	2.22222	370.118	0.00270124	0.662073	P02788;
negative regulation of tumor necrosis factor (ligand) superfamily member 11 production	1	1	2.22222	370.118	0.00270124	0.662073	P02788;
positive regulation of bone mineralization involved in bone maturation	1	1	2.22222	370.118	0.00270124	0.662073	P02788;
positive regulation of reactive oxygen species metabolic process	2	29	4.44444	25.6442	0.00276546	0.662073	P00734; P62993;
vesicle docking involved in exocytosis	2	29	4.44444	25.6442	0.00276546	0.662073	Q15833; O00186;
defense response to fungus	2	30	4.44444	24.7896	0.00295791	0.680378	P08311; P05164;
viral life cycle	2	30	4.44444	24.7896	0.00295791	0.680378	P62937; Q8WUM4;
negative regulation of epidermal growth factor receptor signaling pathway	2	31	4.44444	23.9902	0.00315649	0.712092	Q12913; P62993;
platelet activation	3	110	6.66667	10.1269	0.00324914	0.719163	P00734; P29350; P61225;
negative regulation of MAP kinase activity	2	36	4.44444	20.6592	0.00424006	0.801175	Q12913; P29350;
negative regulation of cell proliferation	5	399	11.1111	4.64723	0.00427384	0.801175	Q12913; P23381; P29350; O14745; P0DMV9;
acute-phase response	2	37	4.44444	20.101	0.00447468	0.801175	P00734; P01011;
platelet degranulation	3	124	6.66667	8.98359	0.0045479	0.801175	Q15833; Q9NUQ9; P01011;
ERBB2 signaling pathway	2	38	4.44444	19.5721	0.00471519	0.801175	Q96RT1; P62993;
antibacterial humoral response	2	39	4.44444	19.0704	0.00496157	0.801175	P08311; P02788;
positive regulation of memory T cell activation	1	2	2.22222	185.98	0.00539535	0.801175	Q9NUQ9;
pentose biosynthetic process	1	2	2.22222	185.98	0.00539535	0.801175	P52209;
negative regulation of actin nucleation	1	2	2.22222	185.98	0.00539535	0.801175	P31146;
negative regulation of single-species biofilm formation in or on host organism	1	2	2.22222	185.98	0.00539535	0.801175	P02788;
regulation of superoxide metabolic process	1	2	2.22222	185.98	0.00539535	0.801175	Q10588;
protein localization to plasma membrane raft	1	2	2.22222	185.98	0.00539535	0.801175	Q14254;
early endosome to recycling endosome transport	1	2	2.22222	185.98	0.00539535	0.801175	P31146;
uropod organization	1	2	2.22222	185.98	0.00539535	0.801175	P31146;
vascular endothelial growth factor receptor-2 signaling pathway	1	2	2.22222	185.98	0.00539535	0.801175	O75340;
positive regulation of establishment of T cell polarity	1	2	2.22222	185.98	0.00539535	0.801175	Q14254;
negative regulation of sodium:proton antiporter activity	1	2	2.22222	185.98	0.00539535	0.801175	O14745;
positive regulation of lipid kinase activity	1	2	2.22222	185.98	0.00539535	0.801175	P00734;
leukocyte migration involved in immune response	1	2	2.22222	185.98	0.00539535	0.801175	P08631;
respiratory burst after phagocytosis	1	2	2.22222	185.98	0.00539535	0.801175	P08631;
cellular response to tumor cell	1	2	2.22222	185.98	0.00539535	0.801175	Q9H3M7;
regulation of excretion	1	2	2.22222	185.98	0.00539535	0.801175	O14745;
abortive mitotic cell cycle	1	2	2.22222	185.98	0.00539535	0.801175	P29350;
lymphocyte aggregation	1	2	2.22222	185.98	0.00539535	0.801175	O94804;
regulation of protein tyrosine kinase activity	1	2	2.22222	185.98	0.00539535	0.801175	P61225;
tryptophanyl-tRNA aminoacylation	1	2	2.22222	185.98	0.00539535	0.801175	P23381;
Fc-gamma receptor signaling pathway involved in phagocytosis	3	133	6.66667	8.37572	0.00552712	0.810483	P08631; P62993; P09769;
oxidation-reduction process	3	136	6.66667	8.19098	0.0058795	0.851511	P05164; P52209; A8MVU1;
animal organ regeneration	2	43	4.44444	17.2968	0.00600504	0.859087	P12429; P13796;
cellular response to heat	2	44	4.44444	16.9038	0.00628025	0.886402	O75340; P0DMV9;
positive regulation of actin filament polymerization	2	45	4.44444	16.5283	0.00656112	0.886402	P08631; P62993;
positive regulation of endothelial cell migration	2	46	4.44444	16.169	0.00684764	0.886402	P12429; O75340;
regulation of actin cytoskeleton organization	2	49	4.44444	15.1793	0.00774072	0.886402	Q10588; P31146;
pentose-phosphate shunt, oxidative branch	1	3	2.22222	124.192	0.00808234	0.886402	P52209;
T cell activation via T cell receptor contact with antigen bound to MHC molecule on antigen presenting cell	1	3	2.22222	124.192	0.00808234	0.886402	P20701;
myeloid dendritic cell activation involved in immune response	1	3	2.22222	124.192	0.00808234	0.886402	Q92608;
regulation of viral genome replication	1	3	2.22222	124.192	0.00808234	0.886402	P62937;
negative regulation of membrane potential	1	3	2.22222	124.192	0.00808234	0.886402	P02788;
regulation of neutrophil chemotaxis	1	3	2.22222	124.192	0.00808234	0.886402	Q10588;
cytolysis by host of symbiont cells	1	3	2.22222	124.192	0.00808234	0.886402	P00734;
negative regulation of vesicle fusion	1	3	2.22222	124.192	0.00808234	0.886402	P31146;
myeloid cell development	1	3	2.22222	124.192	0.00808234	0.886402	P34910;
neutrophil mediated killing of gram-negative bacterium	1	3	2.22222	124.192	0.00808234	0.886402	P00734;
negative regulation of nucleotide-binding oligomerization domain containing 2 signaling pathway	1	3	2.22222	124.192	0.00808234	0.886402	Q96RT1;
negative regulation of humoral immune response mediated by circulating immunoglobulin	1	3	2.22222	124.192	0.00808234	0.886402	P29350;
negative regulation of amyloid precursor protein catabolic process	1	3	2.22222	124.192	0.00808234	0.886402	Q14254;
regulation of lymphocyte migration	1	3	2.22222	124.192	0.00808234	0.886402	O94804;
cellular heat acclimation	1	3	2.22222	124.192	0.00808234	0.886402	P0DMV9;
positive regulation of nucleotide-binding oligomerization domain containing 2 signaling pathway	1	3	2.22222	124.192	0.00808234	0.886402	P0DMV9;
actomyosin contractile ring assembly	1	3	2.22222	124.192	0.00808234	0.886402	Q8WUM4;
regulation of extracellular exosome assembly	1	3	2.22222	124.192	0.00808234	0.886402	Q8WUM4;
respiratory burst involved in defense response	1	3	2.22222	124.192	0.00808234	0.886402	P05164;
positive regulation of chondrocyte proliferation	1	3	2.22222	124.192	0.00808234	0.886402	P02788;
positive regulation of cell proliferation	5	465	11.1111	3.98764	0.00808499	0.886402	Q10588; P00734; P08631; P29350; O00560;
antimicrobial humoral response	2	52	4.44444	14.3037	0.00868344	0.941054	P08311; P02788;
innate immune response	5	474	11.1111	3.91192	0.00874392	0.941054	P52907; P02788; P31146; P62993; P09769;
response to calcium ion	2	53	4.44444	14.0339	0.00900857	0.956282	Q9H3M7; O75340;
negative regulation of apoptotic process	5	478	11.1111	3.87919	0.00904845	0.956282	P05164; P34910; P02788; P08631; P0DMV9;
ER to Golgi vesicle-mediated transport	3	161	6.66667	6.91917	0.00934122	0.976787	P52907; P00734; O75340;
epidermal growth factor receptor signaling pathway	2	57	4.44444	13.0492	0.0103627	0.976787	Q96RT1; P62993;
humoral immune response	2	57	4.44444	13.0492	0.0103627	0.976787	P02788; Q10588;
protein autophosphorylation	3	168	6.66667	6.63089	0.0104838	0.976787	P08631; O94804; P09769;
response to mechanical stimulus	2	58	4.44444	12.8243	0.0107145	0.976787	P05164; Q9H3M7;
positive regulation of endocytic recycling	1	4	2.22222	93.2217	0.0107622	0.976787	Q9H4M9;
positive regulation of protein monoubiquitination	1	4	2.22222	93.2217	0.0107622	0.976787	O75340;
ameboidal-type cell migration	1	4	2.22222	93.2217	0.0107622	0.976787	Q01518;
entry into host cell	1	4	2.22222	93.2217	0.0107622	0.976787	P62937;
immune response-regulating cell surface receptor signaling pathway	1	4	2.22222	93.2217	0.0107622	0.976787	P09769;
positive regulation of phospholipase C-activating G-protein coupled receptor signaling pathway	1	4	2.22222	93.2217	0.0107622	0.976787	P00734;
phagolysosome assembly	1	4	2.22222	93.2217	0.0107622	0.976787	P31146;
membrane disruption in other organism	1	4	2.22222	93.2217	0.0107622	0.976787	P02788;
regulation of podosome assembly	1	4	2.22222	93.2217	0.0107622	0.976787	P08631;
RNA-dependent DNA biosynthetic process	1	4	2.22222	93.2217	0.0107622	0.976787	P62937;
positive regulation of NK T cell proliferation	1	4	2.22222	93.2217	0.0107622	0.976787	Q86YV0;
protein to membrane docking	1	4	2.22222	93.2217	0.0107622	0.976787	O00186;
contact inhibition	1	4	2.22222	93.2217	0.0107622	0.976787	Q12913;
blood coagulation	3	170	6.66667	6.55288	0.0108245	0.976787	Q9H4M9; P52907; P00734;
cell differentiation	5	509	11.1111	3.64294	0.0116628	1	P08631; P15144; P62993; P29350; P09769;
positive regulation of cell migration	3	177	6.66667	6.29374	0.0120675	1	P31146; O00560; P09769;
cell migration	3	179	6.66667	6.22342	0.0124371	1	P13796; P62993; P09769;
protein phosphorylation	4	335	8.88889	4.43024	0.0125172	1	P08311; P08631; O94804; P09769;
regulation of inflammatory response	2	63	4.44444	11.8067	0.0125516	1	Q10588; P08631;
regulation of cell proliferation	3	180	6.66667	6.18885	0.0126243	1	Q9H3M7; P62993; P09769;
protein heterooligomerization	2	64	4.44444	11.6222	0.0129345	1	P62993; O00186;
negative regulation of protein phosphorylation	2	65	4.44444	11.4434	0.0133224	1	Q9BZQ8; P23381;
renal absorption	1	5	2.22222	74.6146	0.013435	1	O14745;
regulation of intracellular protein transport	1	5	2.22222	74.6146	0.013435	1	P13796;
regulation of integrin-mediated signaling pathway	1	5	2.22222	74.6146	0.013435	1	Q10588;
ubiquitin-independent protein catabolic process via the multivesicular body sorting pathway	1	5	2.22222	74.6146	0.013435	1	Q8WUM4;
negative regulation of B cell receptor signaling pathway	1	5	2.22222	74.6146	0.013435	1	P29350;
natural killer cell degranulation	1	5	2.22222	74.6146	0.013435	1	P31146;
positive regulation of microtubule nucleation	1	5	2.22222	74.6146	0.013435	1	P0DMV9;
positive regulation of STAT protein import into nucleus	1	5	2.22222	74.6146	0.013435	1	P00734;
regulation of membrane permeability	1	5	2.22222	74.6146	0.013435	1	Q8WUM4;
bile acid secretion	1	5	2.22222	74.6146	0.013435	1	O14745;
negative regulation of viral process	1	6	2.22222	62.1995	0.0161008	1	P02788;
regulation of protein ADP-ribosylation	1	6	2.22222	62.1995	0.0161008	1	P23381;
regulation of tumor necrosis factor production	1	6	2.22222	62.1995	0.0161008	1	P02788;
membrane raft assembly	1	6	2.22222	62.1995	0.0161008	1	Q14254;
negative regulation of monocyte chemotactic protein-1 production	1	6	2.22222	62.1995	0.0161008	1	Q96RT1;
regulation of myoblast differentiation	1	6	2.22222	62.1995	0.0161008	1	Q14254;
establishment of T cell polarity	1	6	2.22222	62.1995	0.0161008	1	Q92608;
viral budding	1	6	2.22222	62.1995	0.0161008	1	Q8WUM4;
positive regulation of granulocyte differentiation	1	6	2.22222	62.1995	0.0161008	1	P34910;
negative regulation of osteoclast development	1	6	2.22222	62.1995	0.0161008	1	P02788;
protein peptidyl-prolyl isomerization	1	6	2.22222	62.1995	0.0161008	1	P62937;
viral release from host cell	1	6	2.22222	62.1995	0.0161008	1	P62937;
extracellular matrix disassembly	2	77	4.44444	9.66027	0.0183621	1	P08311; P13796;
negative regulation of calcium ion-dependent exocytosis	1	7	2.22222	53.3266	0.0187595	1	O00186;
negative regulation of receptor internalization	1	7	2.22222	53.3266	0.0187595	1	O00560;
positive regulation of cholesterol storage	1	7	2.22222	53.3266	0.0187595	1	Q9H4M9;
macropinocytosis	1	7	2.22222	53.3266	0.0187595	1	Q92608;
gland morphogenesis	1	7	2.22222	53.3266	0.0187595	1	O14745;
regulation of blood coagulation	1	7	2.22222	53.3266	0.0187595	1	P00734;
fusion of virus membrane with host plasma membrane	1	7	2.22222	53.3266	0.0187595	1	P62937;
regulation of stem cell division	1	7	2.22222	53.3266	0.0187595	1	P34910;
nerve growth factor signaling pathway	1	7	2.22222	53.3266	0.0187595	1	P31146;
neural crest formation	1	7	2.22222	53.3266	0.0187595	1	O75340;
positive regulation of cell growth	2	81	4.44444	9.18328	0.0201949	1	P00734; O00560;
regulation of mitotic cell cycle	2	83	4.44444	8.96202	0.0211389	1	O94804; O00560;
establishment of Golgi localization	1	8	2.22222	46.6691	0.0214112	1	O14745;
regulation of voltage-gated calcium channel activity	1	8	2.22222	46.6691	0.0214112	1	Q09666;
negative regulation of platelet activation	1	8	2.22222	46.6691	0.0214112	1	P00734;
establishment of integrated proviral latency	1	8	2.22222	46.6691	0.0214112	1	P62937;
podosome assembly	1	8	2.22222	46.6691	0.0214112	1	A8MVU1;
negative regulation of cell division	1	8	2.22222	46.6691	0.0214112	1	Q9H3M7;
membrane raft polarization	1	8	2.22222	46.6691	0.0214112	1	Q92608;
positive thymic T cell selection	1	8	2.22222	46.6691	0.0214112	1	Q92608;
anatomical structure formation involved in morphogenesis	1	8	2.22222	46.6691	0.0214112	1	P62993;
defense response to Gram-negative bacterium	2	84	4.44444	8.85534	0.0216178	1	P08311; P02788;
transmembrane receptor protein tyrosine kinase signaling pathway	2	84	4.44444	8.85534	0.0216178	1	P08631; P09769;
angiogenesis	3	222	6.66667	5.01804	0.021973	1	P23381; P15144; O75340;
cellular response to interferon-gamma	2	85	4.44444	8.75117	0.0221011	1	Q15833; O00186;
T cell costimulation	2	88	4.44444	8.45287	0.023578	1	P62993; P29350;
positive regulation of mast cell degranulation	1	9	2.22222	41.4894	0.0240559	1	P09769;
positive regulation of tumor necrosis factor-mediated signaling pathway	1	9	2.22222	41.4894	0.0240559	1	P0DMV9;
branching involved in labyrinthine layer morphogenesis	1	9	2.22222	41.4894	0.0240559	1	P62993;
regulation of B cell differentiation	1	9	2.22222	41.4894	0.0240559	1	P29350;
positive regulation of immune response	1	9	2.22222	41.4894	0.0240559	1	P08311;
substrate-dependent cell migration, cell extension	1	9	2.22222	41.4894	0.0240559	1	O00560;
negative regulation of vascular endothelial growth factor receptor signaling pathway	1	9	2.22222	41.4894	0.0240559	1	O75340;
cellular phosphate ion homeostasis	1	9	2.22222	41.4894	0.0240559	1	O14745;
positive regulation of toll-like receptor 4 signaling pathway	1	9	2.22222	41.4894	0.0240559	1	P02788;
negative regulation of fibrinolysis	1	10	2.22222	37.3446	0.0266936	1	P00734;
signal transduction in response to DNA damage	1	10	2.22222	37.3446	0.0266936	1	P62993;
actin filament network formation	1	10	2.22222	37.3446	0.0266936	1	P13796;
regulation of mast cell degranulation	1	10	2.22222	37.3446	0.0266936	1	Q15833;
negative thymic T cell selection	1	10	2.22222	37.3446	0.0266936	1	Q92608;
removal of superoxide radicals	1	10	2.22222	37.3446	0.0266936	1	P05164;
immunological synapse formation	1	10	2.22222	37.3446	0.0266936	1	Q92608;
negative regulation of inclusion body assembly	1	10	2.22222	37.3446	0.0266936	1	P0DMV9;
Rap protein signal transduction	1	10	2.22222	37.3446	0.0266936	1	P61225;
defense response to Gram-positive bacterium	2	96	4.44444	7.74854	0.0277083	1	P02788; P09769;
antimicrobial humoral immune response mediated by antimicrobial peptide	2	97	4.44444	7.66866	0.0282437	1	P02788; P00734;
response to yeast	1	11	2.22222	33.9527	0.0293243	1	P05164;
positive regulation of osteoblast proliferation	1	11	2.22222	33.9527	0.0293243	1	P02788;
adenylate cyclase-activating dopamine receptor signaling pathway	1	11	2.22222	33.9527	0.0293243	1	O14745;
negative regulation of catenin import into nucleus	1	11	2.22222	33.9527	0.0293243	1	O14745;
negative regulation of cytokine production involved in inflammatory response	1	11	2.22222	33.9527	0.0293243	1	P00734;
virion assembly	1	11	2.22222	33.9527	0.0293243	1	P62937;
positive regulation of podosome assembly	1	11	2.22222	33.9527	0.0293243	1	P13796;
negative regulation of ATPase activity	1	11	2.22222	33.9527	0.0293243	1	P02788;
regulation of cell-matrix adhesion	1	11	2.22222	33.9527	0.0293243	1	Q10588;
regulation of calcium-mediated signaling	1	11	2.22222	33.9527	0.0293243	1	Q10588;
negative regulation of lipopolysaccharide-mediated signaling pathway	1	11	2.22222	33.9527	0.0293243	1	P02788;
nuclear migration	1	11	2.22222	33.9527	0.0293243	1	O14745;
negative regulation of astrocyte differentiation	1	11	2.22222	33.9527	0.0293243	1	P00734;
negative regulation of peptidyl-tyrosine phosphorylation	1	11	2.22222	33.9527	0.0293243	1	P29350;
microvillus assembly	1	11	2.22222	33.9527	0.0293243	1	O14745;
protein kinase A signaling	1	11	2.22222	33.9527	0.0293243	1	P13796;
peptidyl-glutamic acid carboxylation	1	11	2.22222	33.9527	0.0293243	1	P00734;
antifungal humoral response	1	12	2.22222	31.1257	0.031948	1	P02788;
negative regulation of vascular permeability	1	12	2.22222	31.1257	0.031948	1	Q12913;
maintenance of gastrointestinal epithelium	1	12	2.22222	31.1257	0.031948	1	P01011;
actin polymerization or depolymerization	1	12	2.22222	31.1257	0.031948	1	Q01518;
angiotensin maturation	1	12	2.22222	31.1257	0.031948	1	P08311;
actin crosslink formation	1	12	2.22222	31.1257	0.031948	1	P13796;
maintenance of epithelial cell apical/basal polarity	1	12	2.22222	31.1257	0.031948	1	Q8WUM4;
entry of bacterium into host cell	1	12	2.22222	31.1257	0.031948	1	P62993;
response to muramyl dipeptide	1	12	2.22222	31.1257	0.031948	1	Q96RT1;
auditory receptor cell stereocilium organization	1	12	2.22222	31.1257	0.031948	1	O14745;
negative regulation of phosphatidylinositol 3-kinase signaling	1	12	2.22222	31.1257	0.031948	1	O14745;
cell adhesion	4	457	8.88889	3.24757	0.0343867	1	Q96RT1; P08631; P20701; Q14254;
establishment of epithelial cell apical/basal polarity	1	13	2.22222	28.7332	0.0345649	1	O14745;
low-density lipoprotein particle remodeling	1	13	2.22222	28.7332	0.0345649	1	P05164;
positive regulation of cell adhesion mediated by integrin	1	13	2.22222	28.7332	0.0345649	1	P29350;
establishment or maintenance of epithelial cell apical/basal polarity	1	13	2.22222	28.7332	0.0345649	1	Q96RT1;
interleukin-15-mediated signaling pathway	1	13	2.22222	28.7332	0.0345649	1	P62993;
leukocyte chemotaxis	1	13	2.22222	28.7332	0.0345649	1	P31146;
phospholipase C-activating dopamine receptor signaling pathway	1	13	2.22222	28.7332	0.0345649	1	O14745;
pentose-phosphate shunt	1	14	2.22222	26.6823	0.0371748	1	P52209;
regulation of cytokine production	1	14	2.22222	26.6823	0.0371748	1	P02788;
barbed-end actin filament capping	1	14	2.22222	26.6823	0.0371748	1	P52907;
positive regulation of blood coagulation	1	14	2.22222	26.6823	0.0371748	1	P00734;
copper ion transport	1	14	2.22222	26.6823	0.0371748	1	P00450;
intermediate filament cytoskeleton organization	1	14	2.22222	26.6823	0.0371748	1	Q96RT1;
protein refolding	1	14	2.22222	26.6823	0.0371748	1	P0DMV9;
regulation of innate immune response	1	14	2.22222	26.6823	0.0371748	1	P09769;
response to growth factor	1	15	2.22222	24.9047	0.0397778	1	P12429;
regulation of G1/S transition of mitotic cell cycle	1	15	2.22222	24.9047	0.0397778	1	P29350;
negative regulation of cell growth	2	120	4.44444	6.19896	0.0416605	1	Q12913; P0DMV9;
positive regulation of T cell mediated cytotoxicity	1	16	2.22222	23.3491	0.0423739	1	Q9NUQ9;
regulation of peptidyl-tyrosine phosphorylation	1	16	2.22222	23.3491	0.0423739	1	Q10588;
NAD metabolic process	1	16	2.22222	23.3491	0.0423739	1	Q10588;
megakaryocyte development	1	16	2.22222	23.3491	0.0423739	1	P29350;
positive regulation of T cell activation	1	16	2.22222	23.3491	0.0423739	1	Q9NUQ9;
regulation of protein ubiquitination	1	16	2.22222	23.3491	0.0423739	1	P0DMV9;
protein complex assembly	2	123	4.44444	6.04778	0.0435576	1	P52907; O14745;
peptide catabolic process	1	17	2.22222	21.9764	0.0449632	1	P15144;
cell-substrate adhesion	1	17	2.22222	21.9764	0.0449632	1	P31146;
innate immune response in mucosa	1	17	2.22222	21.9764	0.0449632	1	P02788;
cell separation after cytokinesis	1	17	2.22222	21.9764	0.0449632	1	Q8WUM4;
protein localization to plasma membrane	2	127	4.44444	5.85731	0.0461367	1	Q14254; O14745;
cytokine-mediated signaling pathway	3	299	6.66667	3.72581	0.0467206	1	P08631; P62993; P29350;
cell junction assembly	1	18	2.22222	20.7562	0.0475456	1	P52907;
blood coagulation, intrinsic pathway	1	18	2.22222	20.7562	0.0475456	1	P00734;
positive regulation of actin cytoskeleton reorganization	1	18	2.22222	20.7562	0.0475456	1	P08631;
positive regulation of myoblast fusion	1	18	2.22222	20.7562	0.0475456	1	Q9H4M9;
negative regulation of cysteine-type endopeptidase activity	1	18	2.22222	20.7562	0.0475456	1	P02788;
regulation of centrosome duplication	1	18	2.22222	20.7562	0.0475456	1	Q8WUM4;
positive regulation of angiogenesis	2	131	4.44444	5.67848	0.048771	1	P12429; O75340;
platelet formation	1	19	2.22222	19.6643	0.0501212	1	P29350;
mRNA catabolic process	1	19	2.22222	19.6643	0.0501212	1	P0DMV9;
neural crest cell development	1	19	2.22222	19.6643	0.0501212	1	O75340;
hydrogen peroxide catabolic process	1	19	2.22222	19.6643	0.0501212	1	P05164;
protein localization to cilium	1	19	2.22222	19.6643	0.0501212	1	Q9H4M9;
lipid particle organization	1	19	2.22222	19.6643	0.0501212	1	P62937;
superoxide metabolic process	1	19	2.22222	19.6643	0.0501212	1	A8MVU1;
signal transduction	6	1007	13.3333	2.20892	0.0523252	1	Q96RT1; Q10588; P15144; P20701; Q01518; P61225;
regulation of mitotic spindle assembly	1	20	2.22222	18.6816	0.05269	1	P0DMV9;
natural killer cell mediated cytotoxicity	1	20	2.22222	18.6816	0.05269	1	P29350;
viral budding via host ESCRT complex	1	20	2.22222	18.6816	0.05269	1	Q8WUM4;
signal peptide processing	1	20	2.22222	18.6816	0.05269	1	P00734;
positive regulation of protein phosphorylation	2	138	4.44444	5.39046	0.0535099	1	Q9BZQ8; P00734;
positive regulation of NF-kappaB transcription factor activity	2	139	4.44444	5.35168	0.0541999	1	P02788; P0DMV9;
fibrinolysis	1	21	2.22222	17.7924	0.055252	1	P00734;
receptor clustering	1	21	2.22222	17.7924	0.055252	1	P20701;
negative regulation of proteolysis	1	21	2.22222	17.7924	0.055252	1	P00734;
response to food	1	21	2.22222	17.7924	0.055252	1	P05164;
T cell activation involved in immune response	1	21	2.22222	17.7924	0.055252	1	P13796;
regulation of cell size	1	21	2.22222	17.7924	0.055252	1	O14745;
positive regulation of protein autophosphorylation	1	23	2.22222	16.2459	0.0603556	1	P61225;
positive regulation of protein kinase B signaling	2	148	4.44444	5.02626	0.0605509	1	Q12913; P62993;
positive regulation of protein complex assembly	1	24	2.22222	15.5693	0.0628974	1	P23381;
positive regulation of focal adhesion assembly	1	24	2.22222	15.5693	0.0628974	1	Q12913;
low-density lipoprotein particle clearance	1	24	2.22222	15.5693	0.0628974	1	Q9H4M9;
positive regulation of protein localization to nucleus	1	24	2.22222	15.5693	0.0628974	1	P00734;
cellular response to interleukin-4	1	24	2.22222	15.5693	0.0628974	1	P31146;
signal transduction by protein phosphorylation	1	24	2.22222	15.5693	0.0628974	1	O94804;
negative regulation of cell cycle arrest	1	24	2.22222	15.5693	0.0628974	1	P34910;
positive regulation of cytokine secretion	1	25	2.22222	14.9468	0.0654323	1	P09769;
positive regulation of collagen biosynthetic process	1	25	2.22222	14.9468	0.0654323	1	P00734;
positive regulation of transforming growth factor beta receptor signaling pathway	1	25	2.22222	14.9468	0.0654323	1	O00560;
glucose transport	1	25	2.22222	14.9468	0.0654323	1	O00186;
regulation of ERK1 and ERK2 cascade	1	25	2.22222	14.9468	0.0654323	1	P29350;
bone morphogenesis	1	25	2.22222	14.9468	0.0654323	1	P02788;
endocytic recycling	1	25	2.22222	14.9468	0.0654323	1	Q9H4M9;
negative regulation of Ras protein signal transduction	1	25	2.22222	14.9468	0.0654323	1	Q86YV0;
defense response to bacterium	2	157	4.44444	4.73815	0.0671451	1	P12429; P05164;
aging	2	158	4.44444	4.70816	0.0678921	1	P05164; P62993;
protein folding	2	159	4.44444	4.67856	0.0686419	1	P62879; P62937;
protein stabilization	2	160	4.44444	4.64932	0.0693946	1	Q14254; P0DMV9;
response to lipopolysaccharide	2	161	4.44444	4.62044	0.07015	1	Q96RT1; P05164;
leukocyte cell-cell adhesion	1	27	2.22222	13.84	0.0704822	1	P20701;
positive regulation of phosphorylation	1	27	2.22222	13.84	0.0704822	1	O00560;
protein targeting to membrane	1	27	2.22222	13.84	0.0704822	1	O00560;
regulation of type I interferon-mediated signaling pathway	1	27	2.22222	13.84	0.0704822	1	P29350;
negative regulation of mitotic cell cycle	1	27	2.22222	13.84	0.0704822	1	O14745;
positive regulation of erythrocyte differentiation	1	27	2.22222	13.84	0.0704822	1	P0DMV9;
positive regulation of interleukin-8 production	1	27	2.22222	13.84	0.0704822	1	P0DMV9;
lipopolysaccharide-mediated signaling pathway	1	27	2.22222	13.84	0.0704822	1	P08631;
regulation of DNA binding transcription factor activity	1	27	2.22222	13.84	0.0704822	1	P08631;
negative regulation of proteasomal ubiquitin-dependent protein catabolic process	1	27	2.22222	13.84	0.0704822	1	O00560;
positive regulation of viral genome replication	1	27	2.22222	13.84	0.0704822	1	P62937;
cell growth	1	28	2.22222	13.3459	0.0729972	1	Q96RT1;
one-carbon metabolic process	1	28	2.22222	13.3459	0.0729972	1	P22748;
T cell homeostasis	1	28	2.22222	13.3459	0.0729972	1	P31146;
negative regulation of TOR signaling	1	29	2.22222	12.8859	0.0755054	1	O75340;
positive regulation of release of sequestered calcium ion into cytosol	1	29	2.22222	12.8859	0.0755054	1	P00734;
homeostasis of number of cells within a tissue	1	29	2.22222	12.8859	0.0755054	1	P31146;
regulation of RNA splicing	1	29	2.22222	12.8859	0.0755054	1	Q09666;
regulation of angiogenesis	1	29	2.22222	12.8859	0.0755054	1	P23381;
inflammatory response	3	370	6.66667	3.01088	0.0778655	1	P08631; P01011; P20701;
positive regulation of phagocytosis	1	30	2.22222	12.4565	0.0780071	1	Q92608;
positive regulation of phosphatidylinositol 3-kinase activity	1	30	2.22222	12.4565	0.0780071	1	P09769;
establishment or maintenance of cell polarity	1	30	2.22222	12.4565	0.0780071	1	Q01518;
multivesicular body assembly	1	30	2.22222	12.4565	0.0780071	1	Q8WUM4;
Wnt signaling pathway	2	176	4.44444	4.22668	0.0817988	1	P43250; O14745;
actin filament bundle assembly	1	32	2.22222	11.6782	0.0829905	1	P13796;
ATP metabolic process	1	32	2.22222	11.6782	0.0829905	1	P0DMV9;
insulin secretion	1	32	2.22222	11.6782	0.0829905	1	O00186;
positive regulation of intrinsic apoptotic signaling pathway	1	32	2.22222	11.6782	0.0829905	1	O14745;
cellular response to ionizing radiation	1	32	2.22222	11.6782	0.0829905	1	P62993;
mesoderm development	1	32	2.22222	11.6782	0.0829905	1	P08631;
bicellular tight junction assembly	1	33	2.22222	11.3244	0.0854723	1	Q8WUM4;
stress-activated protein kinase signaling cascade	1	34	2.22222	10.9914	0.0879476	1	O94804;
cellular response to nerve growth factor stimulus	1	35	2.22222	10.6775	0.0904163	1	Q9H4M9;
positive regulation of protein serine/threonine kinase activity	1	35	2.22222	10.6775	0.0904163	1	P02788;
tRNA aminoacylation for protein translation	1	35	2.22222	10.6775	0.0904163	1	P23381;
negative regulation of extrinsic apoptotic signaling pathway in absence of ligand	1	35	2.22222	10.6775	0.0904163	1	P0DMV9;
regulation of cytosolic calcium ion concentration	1	36	2.22222	10.381	0.0928785	1	P00734;
activation of adenylate cyclase activity	1	37	2.22222	10.1005	0.0953342	1	Q01518;
cellular response to glucagon stimulus	1	38	2.22222	9.83476	0.0977833	1	P62879;
positive regulation of protein secretion	1	39	2.22222	9.58265	0.100226	1	P62937;
regulation of cell adhesion	1	40	2.22222	9.34314	0.102662	1	Q12913;
receptor internalization	1	40	2.22222	9.34314	0.102662	1	P62993;
retina homeostasis	1	40	2.22222	9.34314	0.102662	1	P02788;
negative regulation of T cell proliferation	1	41	2.22222	9.11532	0.105092	1	P29350;
negative regulation of viral genome replication	1	41	2.22222	9.11532	0.105092	1	P02788;
regulation of G-protein coupled receptor protein signaling pathway	1	41	2.22222	9.11532	0.105092	1	P43250;
response to progesterone	1	42	2.22222	8.89834	0.107515	1	Q9H3M7;
positive regulation of B cell proliferation	1	42	2.22222	8.89834	0.107515	1	Q10588;
positive regulation of epithelial to mesenchymal transition	1	42	2.22222	8.89834	0.107515	1	O00560;
bicarbonate transport	1	42	2.22222	8.89834	0.107515	1	P22748;
protein homooligomerization	2	208	4.44444	3.57645	0.108421	1	Q9H4M9; Q8WUM4;
protein targeting	1	43	2.22222	8.69145	0.109932	1	Q96RT1;
positive regulation of interferon-gamma production	1	44	2.22222	8.49396	0.112343	1	Q9NUQ9;
positive regulation of cell adhesion	1	44	2.22222	8.49396	0.112343	1	Q12913;
negative regulation of protein ubiquitination	1	45	2.22222	8.30525	0.114747	1	P0DMV9;
proteolysis	2	216	4.44444	3.44399	0.115403	1	P08311; P00734;
positive regulation of cysteine-type endopeptidase activity involved in apoptotic process	1	46	2.22222	8.12474	0.117145	1	O75340;
cellular response to cytokine stimulus	1	46	2.22222	8.12474	0.117145	1	P29350;
mitotic cytokinesis	1	46	2.22222	8.12474	0.117145	1	Q8WUM4;
regulation of MAPK cascade	1	46	2.22222	8.12474	0.117145	1	P62993;
intracellular protein transport	2	219	4.44444	3.39682	0.118051	1	Q9H4M9; O75340;
positive regulation of pathway-restricted SMAD protein phosphorylation	1	48	2.22222	7.78628	0.121921	1	O00560;
response to hydrogen peroxide	1	49	2.22222	7.62741	0.1243	1	Q9H3M7;
heterophilic cell-cell adhesion via plasma membrane cell adhesion molecules	1	50	2.22222	7.47489	0.126672	1	P20701;
activation of protein kinase activity	1	51	2.22222	7.32835	0.129038	1	O94804;
hematopoietic progenitor cell differentiation	1	55	2.22222	6.79548	0.138441	1	P29350;
MAPK cascade	2	242	4.44444	3.07399	0.138841	1	P62993; Q86YV0;
response to glucocorticoid	1	56	2.22222	6.67415	0.140776	1	P12429;
protein import into nucleus	1	56	2.22222	6.67415	0.140776	1	Q9H3M7;
positive regulation of translation	1	57	2.22222	6.55708	0.143104	1	Q9BZQ8;
positive regulation of osteoblast differentiation	1	57	2.22222	6.55708	0.143104	1	P02788;
cell morphogenesis	1	57	2.22222	6.55708	0.143104	1	Q01518;
positive regulation of T cell proliferation	1	58	2.22222	6.44405	0.145427	1	P31146;
hippocampus development	1	59	2.22222	6.33484	0.147744	1	P12429;
negative regulation of cell death	1	59	2.22222	6.33484	0.147744	1	P0DMV9;
defense response	1	60	2.22222	6.22928	0.150054	1	P05164;
cell cycle	2	256	4.44444	2.90589	0.151869	1	Q9H3M7; O94804;
cholesterol homeostasis	1	61	2.22222	6.12718	0.152358	1	Q9H4M9;
negative regulation of ERK1 and ERK2 cascade	1	61	2.22222	6.12718	0.152358	1	O14745;
cellular iron ion homeostasis	1	62	2.22222	6.02837	0.154656	1	P00450;
COPII vesicle coating	1	63	2.22222	5.9327	0.156948	1	O75340;
response to insulin	1	63	2.22222	5.9327	0.156948	1	O00186;
response to wounding	1	64	2.22222	5.84001	0.159234	1	P00734;
regulation of blood pressure	1	64	2.22222	5.84001	0.159234	1	P15144;
killing of cells of other organism	1	66	2.22222	5.66307	0.163788	1	P02788;
positive regulation of JNK cascade	1	67	2.22222	5.57856	0.166056	1	O00560;
response to glucose	1	67	2.22222	5.57856	0.166056	1	Q9H3M7;
protein oligomerization	1	68	2.22222	5.49653	0.168317	1	Q09666;
Ras protein signal transduction	1	68	2.22222	5.49653	0.168317	1	P62993;
positive regulation of endothelial cell proliferation	1	70	2.22222	5.33951	0.172823	1	O75340;
apoptotic signaling pathway	1	70	2.22222	5.33951	0.172823	1	O75340;
calcium ion transport	1	73	2.22222	5.12011	0.179537	1	P31146;
B cell receptor signaling pathway	1	74	2.22222	5.05093	0.181763	1	P29350;
keratinocyte differentiation	1	74	2.22222	5.05093	0.181763	1	Q9H3M7;
C-terminal protein lipidation	1	74	2.22222	5.05093	0.181763	1	Q10588;
ossification	1	75	2.22222	4.98359	0.183983	1	P02788;
response to endoplasmic reticulum stress	1	75	2.22222	4.98359	0.183983	1	Q9BZQ8;
regulation of cellular response to heat	1	76	2.22222	4.91803	0.186197	1	P0DMV9;
actin filament organization	1	76	2.22222	4.91803	0.186197	1	P31146;
negative regulation of NF-kappaB transcription factor activity	1	76	2.22222	4.91803	0.186197	1	Q96RT1;
cell-cell signaling	2	294	4.44444	2.53031	0.18833	1	P15144; P62993;
epidermis development	1	78	2.22222	4.79194	0.190608	1	Q14254;
insulin receptor signaling pathway	1	79	2.22222	4.73129	0.192805	1	P62993;
activation of cysteine-type endopeptidase activity involved in apoptotic process	1	80	2.22222	4.67216	0.194995	1	O75340;
positive regulation of gene expression	2	304	4.44444	2.44708	0.198132	1	P23381; P0DMV9;
fibroblast growth factor receptor signaling pathway	1	82	2.22222	4.55821	0.19936	1	P62993;
ephrin receptor signaling pathway	1	84	2.22222	4.4497	0.203701	1	O00560;
regulation of lipid metabolic process	1	86	2.22222	4.34623	0.208019	1	P01011;
small GTPase mediated signal transduction	1	90	2.22222	4.15308	0.216586	1	Q92608;
response to estradiol	1	91	2.22222	4.10745	0.218714	1	Q9H3M7;
cellular response to oxidative stress	1	91	2.22222	4.10745	0.218714	1	P0DMV9;
protein dephosphorylation	1	92	2.22222	4.06281	0.220836	1	P29350;
cell-matrix adhesion	1	92	2.22222	4.06281	0.220836	1	P20701;
negative regulation of protein kinase activity	1	95	2.22222	3.93452	0.227168	1	P23381;
ion transport	1	99	2.22222	3.77557	0.235533	1	P02788;
response to oxidative stress	1	102	2.22222	3.66453	0.241749	1	P05164;
protein transport	2	349	4.44444	2.13156	0.242908	1	Q15833; Q8WUM4;
positive regulation of DNA binding transcription factor activity	1	106	2.22222	3.52626	0.249959	1	P12429;
response to virus	1	106	2.22222	3.52626	0.249959	1	P09769;
regulation of complement activation	1	108	2.22222	3.46097	0.254032	1	P00734;
neuron projection development	1	109	2.22222	3.42922	0.25606	1	Q9H4M9;
antigen processing and presentation of exogenous peptide antigen via MHC class II	1	110	2.22222	3.39805	0.258083	1	P52907;
G-protein coupled receptor signaling pathway	4	967	8.88889	1.53481	0.263858	1	P00734; P62879; P43250; P29350;
intracellular signal transduction	2	370	4.44444	2.01059	0.264013	1	P29350; O00560;
chemotaxis	1	116	2.22222	3.2223	0.270107	1	Q92608;
cellular response to tumor necrosis factor	1	120	2.22222	3.1149	0.278017	1	Q96RT1;
cellular response to lipopolysaccharide	1	121	2.22222	3.08916	0.279982	1	P08311;
endocytosis	1	126	2.22222	2.96658	0.289726	1	Q9H4M9;
membrane organization	1	131	2.22222	2.85336	0.299341	1	P62993;
negative regulation of neuron apoptotic process	1	132	2.22222	2.83175	0.301248	1	P31146;
sensory perception of sound	1	136	2.22222	2.74847	0.308828	1	O14745;
interferon-gamma-mediated signaling pathway	1	150	2.22222	2.49196	0.33473	1	P08631;
receptor-mediated endocytosis	1	151	2.22222	2.47546	0.336544	1	Q01518;
negative regulation of gene expression	1	156	2.22222	2.39612	0.345538	1	Q14254;
positive regulation of I-kappaB kinase/NF-kappaB signaling	1	165	2.22222	2.26543	0.361429	1	P02788;
T cell receptor signaling pathway	1	167	2.22222	2.2383	0.364909	1	Q12913;
translation	1	169	2.22222	2.21182	0.36837	1	P23381;
cilium assembly	1	174	2.22222	2.14826	0.376942	1	Q9H4M9;
Fc-epsilon receptor signaling pathway	1	182	2.22222	2.05384	0.390422	1	P62993;
axon guidance	1	186	2.22222	2.00967	0.397055	1	P62993;
apoptotic process	2	510	4.44444	1.45867	0.402619	1	Q8WUM4; P29350;
brain development	1	193	2.22222	1.93679	0.408493	1	O00186;
extracellular matrix organization	1	199	2.22222	1.87839	0.418127	1	P20701;
chemical synaptic transmission	1	222	2.22222	1.68379	0.453659	1	O00560;
cell surface receptor signaling pathway	1	240	2.22222	1.55751	0.479978	1	P00734;
regulation of apoptotic process	1	247	2.22222	1.51338	0.489875	1	O94804;
regulation of immune response	1	258	2.22222	1.44886	0.505056	1	P20701;
positive regulation of apoptotic process	1	321	2.22222	1.16451	0.583859	1	Q9H3M7;
post-translational protein modification	1	356	2.22222	1.05002	0.622191	1	P00450;
cell proliferation	1	364	2.22222	1.02695	0.630455	1	P29350;
viral process	1	408	2.22222	0.916201	0.672845	1	P62993;
immune response	1	434	2.22222	0.861315	0.695618	1	P08311;
multicellular organism development	1	464	2.22222	0.805627	0.719973	1	P00734;
negative regulation of transcription by RNA polymerase II	1	690	2.22222	0.541759	0.851345	1	Q9H3M7;
transcription, DNA-templated	2	1743	4.44444	0.426812	0.95688	1	Q9H3M7; P02788;
Number of proteins in the dataset: 45
Number of proteins in the dataset (which are available in Biological process database): 45
Number of proteins in background: 16659

## Sheet: Sup table 4. FunRich_INF_vs_OA
Supplementary table 4.Pathway analysis of biological processes associated with the 135 proteins significantly increased in RA joints with high-level inflammation (vs. OA)
Biological process	No. of proteins in the dataset	No. of proteins in the background dataset	Percentage of proteins	Fold enrichment	P-value (Hypergeometric test)	adj.P-value (BH method)	UniProt accessions of associated proteins
neutrophil degranulation	42	484	31.1111	10.7098	6.83236e-32	8.01504e-28	P12429; P05164; P02788; O00560; Q99536; Q12913; P11215; P08311; Q92608; Q10588; P09769; P84095; P08575; Q15833; P06396; P20701; P55160; P27105; P09211; Q8TD55; Q01518; P05107; O94804; P29350; P01009; P0DMV9; P51149; P61586; P31949; P30740; P15144; P61225; P09960; O00161; P00738; O75131; P18206; O43451; P06702; P43353; P13639; O60603;
platelet aggregation	10	41	7.40741	30.1181	7.89184e-13	4.62896e-09	Q9Y490; P02679; P21333; P35579; P29350; P63092; P61225; P18206; Q86UX7; O00299;
platelet degranulation	12	124	8.88889	11.95	3.59962e-10	1.21653e-06	Q9Y490; Q15833; Q08380; P02679; P21333; P07948; Q9NUQ9; P37802; P01009; P18206; P02749; Q86UX7;
complement activation, alternative pathway	6	13	4.44444	57.0007	4.14807e-10	1.21653e-06	P10643; P07357; P07358; P02748; P07360; P01031;
platelet activation	11	110	8.14815	12.3492	1.41375e-09	3.31694e-06	P84095; P00734; P21333; P07948; P43405; P29350; P62873; P06239; P61586; P63104; P61225;
integrin-mediated signaling pathway	10	86	7.40741	14.3605	1.83159e-09	3.58107e-06	Q96RT1; P11215; Q9Y490; P09769; P20701; P05107; P43405; P35579; P08631; Q86UX7;
B cell receptor signaling pathway	9	74	6.66667	15.0216	8.15491e-09	1.36665e-05	P01876; P01871; P08575; P55160; P07948; P43405; P29350; P06239; Q14699;
leukocyte migration	13	205	9.62963	7.83043	1.18921e-08	1.74383e-05	P11215; P01876; P01871; P00734; P20701; P35613; P05107; P07948; P35579; P62993; P29350; P01116; P06239;
cytolysis	6	23	4.44444	32.2286	2.28307e-08	2.97586e-05	P10643; P07357; P07358; P13671; P07360; P01031;
actin cytoskeleton organization	10	123	7.40741	10.041	6.0237e-08	7.06641e-05	O00560; Q92608; P84095; P01116; P23528; P47756; P61586; P31146; Q92556; O14745;
complement activation, classical pathway	10	127	7.40741	9.72477	8.17022e-08	8.71317e-05	P10643; P07357; P01876; P07358; P01871; P13671; P02748; P07360; P01031; P0C0L5;
peptidyl-tyrosine autophosphorylation	7	48	5.18519	18.0165	1.0957e-07	0.000107114	P09769; P07948; P43405; P62993; P06239; P08631; P23458;
regulation of cell shape	10	136	7.40741	9.08127	1.56149e-07	0.000140907	O95466; P09769; P00734; P05107; P35579; P08631; Q9Y2J2; O15031; P31146; O14745;
regulation of complement activation	9	108	6.66667	10.293	2.2884e-07	0.000191752	P10643; P07357; P07358; P00734; P13671; P02748; P07360; P01031; P0C0L5;
cortical actin cytoskeleton organization	5	23	3.7037	26.8661	9.70881e-07	0.000759294	O95466; Q9Y490; P55160; Q9Y2J2; P27797;
phagocytosis, engulfment	7	67	5.18519	12.9081	1.13883e-06	0.000834979	P11215; P01876; P01871; P06396; P05107; P35579; Q92556;
Fc-gamma receptor signaling pathway involved in phagocytosis	9	133	6.66667	8.35841	1.34253e-06	0.000926425	P09769; P55160; P61158; P07948; P43405; P62993; P08631; Q92556; B0I1T2;
innate immune response	16	474	11.8519	4.16761	1.47458e-06	0.000961014	P02788; P11215; P01876; P52907; P09769; P01871; P13671; P07948; P43405; P62993; P06239; P0C0L5; P31146; P06702; P23458; O60603;
regulation of defense response to virus by virus	5	28	3.7037	22.0703	2.7449e-06	0.00169476	P01892; Q92608; P06239; P08631; Q92556;
membrane raft assembly	3	6	2.22222	61.7981	1.02256e-05	0.0059978	Q14699; Q14254; O75955;
antibacterial humoral response	5	39	3.7037	15.8469	1.49708e-05	0.008363	P02788; P01892; P01876; P08311; P01871;
regulation of phagocytosis	3	7	2.22222	52.9824	1.77885e-05	0.0094853	P09769; P43405; P08631;
interleukin-12-mediated signaling pathway	5	46	3.7037	13.436	3.40589e-05	0.0173715	P52907; P13796; P11233; P23528; P23458;
peptidyl-tyrosine phosphorylation	5	49	3.7037	12.6135	4.64668e-05	0.0218041	P09769; P07948; P29350; P06239; P08631;
regulation of ERK1 and ERK2 cascade	4	25	2.96296	19.784	4.57163e-05	0.0218041	P09211; P07948; P43405; P29350;
positive regulation of memory T cell activation	2	2	1.48148	123.391	6.51879e-05	0.0238975	P01892; Q9NUQ9;
leukocyte cell-cell adhesion	4	27	2.96296	18.3191	6.26327e-05	0.0238975	P20701; P05107; P43405; Q86UX7;
transmembrane receptor protein tyrosine kinase signaling pathway	6	84	4.44444	8.82728	6.13408e-05	0.0238975	P09769; P07948; P43405; P06239; P08631; P23458;
actin cytoskeleton reorganization	5	51	3.7037	12.119	5.65041e-05	0.0238975	P11233; P21333; P35579; P61586; P06702;
uropod organization	2	2	1.48148	123.391	6.51879e-05	0.0238975	P35579; P31146;
protein localization to membrane raft	2	2	1.48148	123.391	6.51879e-05	0.0238975	Q14699; O75955;
positive regulation of protein processing in phagocytic vesicle	2	2	1.48148	123.391	6.51879e-05	0.0238975	P06396; P35579;
adenylate cyclase-activating dopamine receptor signaling pathway	3	11	2.22222	33.7336	8.18877e-05	0.0282537	P63092; P62873; O14745;
regulation of release of sequestered calcium ion into cytosol	3	11	2.22222	33.7336	8.18877e-05	0.0282537	P07948; P29350; P31146;
positive regulation of cell migration	8	177	5.92593	5.58365	9.75642e-05	0.0317924	O00560; P09769; P07948; P11021; O75131; Q12846; P31146; Q86UX7;
complement activation	6	91	4.44444	8.14833	9.60406e-05	0.0317924	P10643; P07357; P07358; P13671; P01031; P0C0L5;
response to amino acid	4	31	2.96296	15.9561	0.000109508	0.0347199	P09211; P07948; P23528; P61586;
positive regulation of cell adhesion mediated by integrin	3	13	2.22222	28.5478	0.000140261	0.0433002	P55160; P43405; P29350;
cytokine-mediated signaling pathway	10	299	7.40741	4.13078	0.000162993	0.0465703	P11215; P05107; P62993; P29350; P01116; P08631; P63104; P08670; Q12846; P23458;
cellular protein metabolic process	8	192	5.92593	5.14745	0.000171177	0.0465703	P02788; P62805; P08311; P00734; P06396; P02679; P01009; P09960;
barbed-end actin filament capping	3	14	2.22222	26.5101	0.000177457	0.0465703	P52907; P06396; P47756;
cytokinetic process	2	3	1.48148	82.3973	0.000194523	0.0465703	P50995; P35579;
positive regulation of blood coagulation	3	14	2.22222	26.5101	0.000177457	0.0465703	P00734; P02749; P06702;
protein folding in endoplasmic reticulum	3	14	2.22222	26.5101	0.000177457	0.0465703	P11021; P27824; P27797;
regulation of neutrophil chemotaxis	2	3	1.48148	82.3973	0.000194523	0.0465703	Q10588; Q00013;
histamine secretion by mast cell	2	3	1.48148	82.3973	0.000194523	0.0465703	P07948; O00161;
negative regulation of intracellular steroid hormone receptor signaling pathway	2	3	1.48148	82.3973	0.000194523	0.0465703	P61586; P27797;
beta selection	2	3	1.48148	82.3973	0.000194523	0.0465703	P43405; P61586;
positive regulation of gamma-delta T cell differentiation	2	3	1.48148	82.3973	0.000194523	0.0465703	P55160; P43405;
negative regulation of MAP kinase activity	4	36	2.96296	13.7406	0.000198678	0.0466139	Q12913; P09211; P07948; P29350;
positive regulation of superoxide anion generation	3	15	2.22222	24.744	0.000220508	0.0497138	P11215; P09211; P05107;
Ras protein signal transduction	5	68	3.7037	9.08967	0.000224604	0.0497138	P11233; P62993; P01116; P62873; P11234;
positive regulation of exosomal secretion	3	15	2.22222	24.744	0.000220508	0.0497138	O00560; Q8WUM4; P51149;
ERBB2 signaling pathway	4	38	2.96296	13.0176	0.000245866	0.0534122	Q96RT1; P62993; P01116; O75131;
cell junction assembly	3	18	2.22222	20.6222	0.000388483	0.0772423	P52907; P21333; P61586;
positive regulation of neutrophil degranulation	2	4	1.48148	61.8493	0.000386976	0.0772423	P11215; P05107;
immune response-regulating cell surface receptor signaling pathway	2	4	1.48148	61.8493	0.000386976	0.0772423	P09769; P07948;
regulation of podosome assembly	2	4	1.48148	61.8493	0.000386976	0.0772423	P06396; P08631;
positive regulation of extracellular exosome assembly	2	4	1.48148	61.8493	0.000386976	0.0772423	O00560; Q8WUM4;
blood coagulation	7	170	5.18519	5.08776	0.000471779	0.0913481	P52907; P00734; Q9H4M9; P02679; P07948; P01009; P47756;
positive regulation of actin filament polymerization	4	45	2.96296	10.9931	0.000475001	0.0913481	P55160; P62993; P08631; P61586;
phagocytosis	4	47	2.96296	10.5254	0.000561565	0.106254	P12429; P50995; P20701; P31146;
cell migration	7	179	5.18519	4.83197	0.000641586	0.109079	P09769; P13796; P62993; P06239; P61586; Q92556; P23458;
protein localization to plasma membrane	6	127	4.44444	5.83875	0.000587413	0.109079	P35613; P21333; Q9Y2J2; Q14254; O75955; O14745;
cellular response to interferon-gamma	5	85	3.7037	7.27195	0.000633273	0.109079	Q15833; P06396; P61158; P08670; Q12846;
negative regulation of trophoblast cell migration	2	5	1.48148	49.5041	0.00064153	0.109079	P52566; P27797;
receptor clustering	3	21	2.22222	17.6776	0.000622029	0.109079	P20701; P05107; P21333;
dsRNA transport	2	5	1.48148	49.5041	0.00064153	0.109079	Q14699; O75955;
regulation of platelet aggregation	2	5	1.48148	49.5041	0.00064153	0.109079	P07948; P43405;
positive regulation of protein phosphorylation	6	138	4.44444	5.37338	0.000908198	0.142136	P00734; P07948; Q9BZQ8; P01116; O75955; P11234;
inflammatory response	10	370	7.40741	3.33813	0.000871163	0.142136	P20701; O43866; P05107; P07948; P43405; P01031; P08631; P0C0L5; P06702; O60603;
positive regulation of NF-kappaB transcription factor activity	6	139	4.44444	5.33472	0.000942951	0.142136	P02788; P05107; P0DMV9; P01116; P06702; O60603;
response to calcium ion	4	53	2.96296	9.33404	0.000888011	0.142136	Q9H3M7; P50995; O75340; P02679;
cell-matrix adhesion	5	92	3.7037	6.71871	0.000907537	0.142136	P20701; P02679; P05107; P61586; P18206;
negative regulation of monocyte chemotactic protein-1 production	2	6	1.48148	41.2672	0.000957183	0.142136	Q96RT1; P09211;
actin polymerization-dependent cell motility	2	6	1.48148	41.2672	0.000957183	0.142136	P55160; P61158;
vesicle fusion with endoplasmic reticulum-Golgi intermediate compartment (ERGIC) membrane	2	6	1.48148	41.2672	0.000957183	0.142136	Q12846; P27797;
establishment of T cell polarity	2	6	1.48148	41.2672	0.000957183	0.142136	Q92608; P35579;
phagosome-lysosome fusion	2	6	1.48148	41.2672	0.000957183	0.142136	P51149; Q14964;
oligodendrocyte development	3	25	2.22222	14.8503	0.00105052	0.154045	P06396; P09211; P07948;
positive regulation of translation	4	57	2.96296	8.67914	0.00116836	0.16921	Q9BZQ8; P61586; P08670; P13639;
cellular response to catecholamine stimulus	2	7	1.48148	35.3803	0.00133294	0.186151	P63092; P62873;
actin filament severing	2	7	1.48148	35.3803	0.00133294	0.186151	O95466; P06396;
neutrophil chemotaxis	4	59	2.96296	8.38498	0.00132949	0.186151	P55160; P05107; P43405; P06702;
positive regulation of cell proliferation	11	465	8.14815	2.92152	0.00142589	0.19679	O00560; Q10588; P84095; P00734; P07948; P29350; P01116; P08631; P04899; Q12846; P27797;
protein phosphorylation	9	335	6.66667	3.31856	0.00164339	0.22417	P08311; P09769; P07948; P43405; O94804; P06239; P08631; P23528; P23458;
establishment of Golgi localization	2	8	1.48148	30.9633	0.00176782	0.228549	P63104; O14745;
negative regulation of apoptotic process	11	478	8.14815	2.84206	0.0017729	0.228549	P05164; P02788; P55160; P09211; P21333; P34910; P0DMV9; P08631; P23528; P63104; P11021;
negative regulation of platelet-derived growth factor receptor signaling pathway	2	8	1.48148	30.9633	0.00176782	0.228549	Q12913; O14745;
apical junction assembly	2	8	1.48148	30.9633	0.00176782	0.228549	P61586; P18206;
integrin activation	2	8	1.48148	30.9633	0.00176782	0.228549	Q9Y490; Q86UX7;
aging	6	158	4.44444	4.69324	0.0018195	0.229512	P05164; P06396; P05107; P62993; P27824; P13639;
defense response to fungus	3	30	2.22222	12.3761	0.00180039	0.229512	P05164; P08311; P06702;
protein folding	6	159	4.44444	4.66373	0.0018785	0.234433	P62879; P62873; P08754; P04899; P27824; P27797;
positive regulation of mast cell degranulation	2	9	1.48148	27.5267	0.00226086	0.265222	P09769; P43405;
angiogenesis	7	222	5.18519	3.89609	0.00222601	0.265222	O75340; P43405; Q03169; P35579; P23381; P15144; P19971;
leukocyte migration involved in inflammatory response	2	9	1.48148	27.5267	0.00226086	0.265222	P05107; P06702;
positive regulation of intrinsic apoptotic signaling pathway	3	32	2.22222	11.6028	0.00217368	0.265222	P06239; P06702; O14745;
response to folic acid	2	9	1.48148	27.5267	0.00226086	0.265222	P06396; P13639;
ATF6-mediated unfolded protein response	2	9	1.48148	27.5267	0.00226086	0.265222	P11021; P27797;
chemotaxis	5	116	3.7037	5.32875	0.00253668	0.294632	Q92608; P55160; P11233; P01031; P19971;
positive regulation of substrate adhesion-dependent cell spreading	3	34	2.22222	10.9205	0.00259169	0.29807	P02679; P21333; P27797;
negative regulation of fibrinolysis	2	10	1.48148	24.7768	0.0028111	0.306092	P00734; P02749;
positive regulation of protein serine/threonine kinase activity	3	35	2.22222	10.6086	0.002818	0.306092	P02788; P61586; P11234;
positive regulation of alpha-beta T cell differentiation	2	10	1.48148	24.7768	0.0028111	0.306092	P43405; P61586;
regulation of mast cell degranulation	2	10	1.48148	24.7768	0.0028111	0.306092	Q15833; P07948;
leukotriene biosynthetic process	2	10	1.48148	24.7768	0.0028111	0.306092	P43405; P09960;
cytoskeletal anchoring at plasma membrane	2	10	1.48148	24.7768	0.0028111	0.306092	Q9Y490; Q9Y2J2;
signal transduction	17	1007	12.5926	2.08427	0.00319992	0.344388	Q96RT1; Q10588; P20701; Q08380; P11233; Q01518; P07948; P62873; P63104; P31949; P15144; P61225; P04899; Q00013; O00299; P11234; O60603;
acute-phase response	3	37	2.22222	10.0353	0.00330624	0.345619	P00734; P01009; P00738;
plasminogen activation	2	11	1.48148	22.5264	0.00341759	0.345619	P02679; P02749;
positive regulation of podosome assembly	2	11	1.48148	22.5264	0.00341759	0.345619	P13796; P61586;
interleukin-27-mediated signaling pathway	2	11	1.48148	22.5264	0.00341759	0.345619	P27824; P23458;
interleukin-35-mediated signaling pathway	2	11	1.48148	22.5264	0.00341759	0.345619	P27824; P23458;
amyloid-beta clearance	2	11	1.48148	22.5264	0.00341759	0.345619	P11215; P05107;
interleukin-2-mediated signaling pathway	2	11	1.48148	22.5264	0.00341759	0.345619	P43405; P23458;
extracellular matrix disassembly	4	77	2.96296	6.42511	0.00353434	0.35437	P08311; P13796; P35613; O75955;
cellular response to glucagon stimulus	3	38	2.22222	9.77129	0.00356856	0.35477	P62879; P63092; P62873;
actin crosslink formation	2	12	1.48148	20.6508	0.0040794	0.3955	P13796; P21333;
cell-cell adhesion via plasma-membrane adhesion molecules	2	12	1.48148	20.6508	0.0040794	0.3955	P11215; P05107;
positive regulation of heterotypic cell-cell adhesion	2	12	1.48148	20.6508	0.0040794	0.3955	P02679; O75955;
receptor internalization	3	40	2.22222	9.28285	0.0041305	0.397171	P05107; P43405; P62993;
positive regulation of cell growth	4	81	2.96296	6.10786	0.00423868	0.40426	O00560; P00734; P61586; P06702;
positive regulation of angiogenesis	5	131	3.7037	4.71864	0.00427548	0.404482	P12429; P13671; O75340; P05107; P01031;
establishment of epithelial cell apical/basal polarity	2	13	1.48148	19.0635	0.00479561	0.42882	P61586; O14745;
positive regulation of B cell proliferation	3	42	2.22222	8.84091	0.00474329	0.42882	Q10588; P08575; P55160;
ephrin receptor signaling pathway	4	84	2.96296	5.88975	0.00482519	0.42882	O00560; P61158; P07948; P61586;
positive regulation of B cell differentiation	2	13	1.48148	19.0635	0.00479561	0.42882	P55160; P43405;
wound healing, spreading of cells	2	13	1.48148	19.0635	0.00479561	0.42882	P21333; P61586;
negative regulation of growth of symbiont in host	2	13	1.48148	19.0635	0.00479561	0.42882	P05164; P08311;
interleukin-15-mediated signaling pathway	2	13	1.48148	19.0635	0.00479561	0.42882	P62993; P23458;
synaptic vesicle fusion to presynaptic active zone membrane	2	13	1.48148	19.0635	0.00479561	0.42882	O00161; Q12846;
cellular response to heat	3	44	2.22222	8.43914	0.0054082	0.432585	O75340; P07948; P0DMV9;
positive regulation of T cell mediated cytotoxicity	2	16	1.48148	15.4913	0.00726155	0.432585	P01892; Q9NUQ9;
defense response to Gram-positive bacterium	4	96	2.96296	5.15361	0.00771298	0.432585	P02788; P01892; P09769; O60603;
positive regulation of CD8-positive, alpha-beta T cell activation	1	1	0.740741	123.391	0.00810373	0.432585	P01892;
negative regulation of protein kinase B signaling	3	44	2.22222	8.43914	0.0054082	0.432585	Q12913; O75340; O14745;
regulation of peptidyl-tyrosine phosphorylation	2	16	1.48148	15.4913	0.00726155	0.432585	Q10588; P05107;
T cell costimulation	4	88	2.96296	5.62206	0.00568878	0.432585	P07948; P62993; P29350; P06239;
regulation of actin cytoskeleton organization	3	49	2.22222	7.57818	0.00730593	0.432585	Q10588; P61586; P31146;
response to estradiol	4	91	2.96296	5.43674	0.00640022	0.432585	Q9H3M7; P09211; P27797; P13639;
D-gluconate metabolic process	1	1	0.740741	123.391	0.00810373	0.432585	P52209;
pentose-phosphate shunt	2	14	1.48148	17.7028	0.0055653	0.432585	P52209; P60174;
microglial cell activation	2	16	1.48148	15.4913	0.00726155	0.432585	P11215; O60603;
positive regulation of endothelial cell migration	3	46	2.22222	8.0723	0.00612641	0.432585	P12429; O75340; P27797;
cellular response to low-density lipoprotein particle stimulus	2	16	1.48148	15.4913	0.00726155	0.432585	P05107; P43405;
regulation of cytokine production	2	14	1.48148	17.7028	0.0055653	0.432585	P02788; P07948;
peptide catabolic process	2	17	1.48148	14.5806	0.00818633	0.432585	P15144; P09960;
G-protein coupled acetylcholine receptor signaling pathway	2	15	1.48148	16.5234	0.00638758	0.432585	P62873; P04899;
response to hydrogen peroxide	3	49	2.22222	7.57818	0.00730593	0.432585	Q9H3M7; P00738; P13639;
animal organ regeneration	3	43	2.22222	8.63536	0.00506916	0.432585	P12429; P13796; P09211;
leukotriene metabolic process	2	15	1.48148	16.5234	0.00638758	0.432585	P09960; O60603;
GTP metabolic process	2	14	1.48148	17.7028	0.0055653	0.432585	P61586; P08754;
cell-substrate adhesion	2	17	1.48148	14.5806	0.00818633	0.432585	P31146; B0I1T2;
positive chemotaxis	2	17	1.48148	14.5806	0.00818633	0.432585	Q12913; P31146;
positive regulation of DNA metabolic process	1	1	0.740741	123.391	0.00810373	0.432585	P12429;
toll-like receptor signaling pathway	3	44	2.22222	8.43914	0.0054082	0.432585	P02679; P06702; O60603;
positive regulation of T cell activation	2	16	1.48148	15.4913	0.00726155	0.432585	Q9NUQ9; P06239;
toll-like receptor 4 signaling pathway	2	15	1.48148	16.5234	0.00638758	0.432585	P11215; P05107;
maintenance of protein localization in endoplasmic reticulum	1	1	0.740741	123.391	0.00810373	0.432585	P11021;
regulation of ATF6-mediated unfolded protein response	1	1	0.740741	123.391	0.00810373	0.432585	P11021;
regulation of PERK-mediated unfolded protein response	1	1	0.740741	123.391	0.00810373	0.432585	P11021;
regulation of protein folding in endoplasmic reticulum	1	1	0.740741	123.391	0.00810373	0.432585	P11021;
stress response to metal ion	1	1	0.740741	123.391	0.00810373	0.432585	P11021;
regulation of cellular extravasation	1	1	0.740741	123.391	0.00810373	0.432585	Q10588;
peptide antigen assembly with MHC class I protein complex	1	1	0.740741	123.391	0.00810373	0.432585	P27797;
neutrophil mediated killing of gram-positive bacterium	1	1	0.740741	123.391	0.00810373	0.432585	P08311;
cellular response to exogenous dsRNA	2	15	1.48148	16.5234	0.00638758	0.432585	O75955; P11234;
cell killing	1	1	0.740741	123.391	0.00810373	0.432585	P02748;
alpha-beta T cell proliferation	1	1	0.740741	123.391	0.00810373	0.432585	Q92608;
basal protein localization	1	1	0.740741	123.391	0.00810373	0.432585	Q96RT1;
positive regulation of neutrophil differentiation	1	1	0.740741	123.391	0.00810373	0.432585	P34910;
negative regulation of transcription by RNA polymerase I	1	1	0.740741	123.391	0.00810373	0.432585	P21333;
regulation of membrane repolarization during atrial cardiac muscle cell action potential	1	1	0.740741	123.391	0.00810373	0.432585	P21333;
regulation of membrane repolarization during cardiac muscle cell action potential	1	1	0.740741	123.391	0.00810373	0.432585	P21333;
plasma membrane raft assembly	1	1	0.740741	123.391	0.00810373	0.432585	O75955;
positive regulation of cell junction assembly	1	1	0.740741	123.391	0.00810373	0.432585	O75955;
regulation of establishment of T cell polarity	1	1	0.740741	123.391	0.00810373	0.432585	P06396;
regulation of plasma membrane raft polarization	1	1	0.740741	123.391	0.00810373	0.432585	P06396;
regulation of receptor clustering	1	1	0.740741	123.391	0.00810373	0.432585	P06396;
renal protein absorption	1	1	0.740741	123.391	0.00810373	0.432585	P06396;
nitric oxide storage	1	1	0.740741	123.391	0.00810373	0.432585	P09211;
innate immune response-activating signal transduction	1	1	0.740741	123.391	0.00810373	0.432585	P08631;
leukocyte degranulation	1	1	0.740741	123.391	0.00810373	0.432585	P08631;
positive regulation of interleukin-3 biosynthetic process	1	1	0.740741	123.391	0.00810373	0.432585	P43405;
regulation of arachidonic acid secretion	1	1	0.740741	123.391	0.00810373	0.432585	P43405;
regulation of superoxide anion generation	1	1	0.740741	123.391	0.00810373	0.432585	P43405;
regulation of lymphocyte activation	1	1	0.740741	123.391	0.00810373	0.432585	P06239;
negative regulation of mast cell proliferation	1	1	0.740741	123.391	0.00810373	0.432585	P07948;
positive regulation of stress-activated protein kinase signaling cascade	1	1	0.740741	123.391	0.00810373	0.432585	P07948;
regulation of monocyte chemotaxis	1	1	0.740741	123.391	0.00810373	0.432585	P07948;
response to sterol depletion	1	1	0.740741	123.391	0.00810373	0.432585	P07948;
starch catabolic process	1	1	0.740741	123.391	0.00810373	0.432585	O43451;
cell gliding	1	1	0.740741	123.391	0.00810373	0.432585	B0I1T2;
positive regulation of CD8-positive, alpha-beta T cell differentiation	1	1	0.740741	123.391	0.00810373	0.432585	P55160;
positive regulation of lymphocyte differentiation	1	1	0.740741	123.391	0.00810373	0.432585	P55160;
glutathione transport	1	1	0.740741	123.391	0.00810373	0.432585	O14745;
regulation of sodium:proton antiporter activity	1	1	0.740741	123.391	0.00810373	0.432585	O14745;
renal phosphate ion absorption	1	1	0.740741	123.391	0.00810373	0.432585	O14745;
renal sodium ion transport	1	1	0.740741	123.391	0.00810373	0.432585	O14745;
hypochlorous acid biosynthetic process	1	1	0.740741	123.391	0.00810373	0.432585	P05164;
response to gold nanoparticle	1	1	0.740741	123.391	0.00810373	0.432585	P05164;
positive regulation of antigen receptor-mediated signaling pathway	1	1	0.740741	123.391	0.00810373	0.432585	P08575;
epidermal growth factor catabolic process	1	1	0.740741	123.391	0.00810373	0.432585	P51149;
lipophagy	1	1	0.740741	123.391	0.00810373	0.432585	P51149;
multi-organism intracellular transport	1	1	0.740741	123.391	0.00810373	0.432585	P51149;
membrane raft localization	1	1	0.740741	123.391	0.00810373	0.432585	P11233;
regulation of exocyst assembly	1	1	0.740741	123.391	0.00810373	0.432585	P11234;
regulation of exocyst localization	1	1	0.740741	123.391	0.00810373	0.432585	P11234;
endocrine signaling	1	1	0.740741	123.391	0.00810373	0.432585	P01116;
alpha-beta T cell lineage commitment	1	1	0.740741	123.391	0.00810373	0.432585	P61586;
angiotensin-mediated vasoconstriction involved in regulation of systemic arterial blood pressure	1	1	0.740741	123.391	0.00810373	0.432585	P61586;
mitotic cleavage furrow formation	1	1	0.740741	123.391	0.00810373	0.432585	P61586;
positive regulation of vascular smooth muscle contraction	1	1	0.740741	123.391	0.00810373	0.432585	P61586;
trabecula morphogenesis	1	1	0.740741	123.391	0.00810373	0.432585	P61586;
regulation of integrin biosynthetic process	1	1	0.740741	123.391	0.00810373	0.432585	P06702;
regulation of acid-sensing ion channel activity	1	1	0.740741	123.391	0.00810373	0.432585	P27105;
leukocyte mediated cytotoxicity	1	1	0.740741	123.391	0.00810373	0.432585	Q15833;
iron assimilation by chelation and transport	1	1	0.740741	123.391	0.00810373	0.432585	P02788;
negative regulation by host of viral process	1	1	0.740741	123.391	0.00810373	0.432585	P02788;
negative regulation of tumor necrosis factor (ligand) superfamily member 11 production	1	1	0.740741	123.391	0.00810373	0.432585	P02788;
positive regulation of bone mineralization involved in bone maturation	1	1	0.740741	123.391	0.00810373	0.432585	P02788;
antimicrobial humoral response	3	52	2.22222	7.14106	0.00861094	0.452982	P02788; P08311; P06702;
positive regulation of neuron projection development	4	100	2.96296	4.94748	0.00888228	0.46517	P07948; P11021; O15031; P06702;
blood coagulation, intrinsic pathway	2	18	1.48148	13.771	0.00916106	0.466786	P00734; P02749;
negative regulation of cell migration	4	101	2.96296	4.8985	0.00919167	0.466786	Q12913; P61225; P18206; O14745;
cellular response to prostaglandin E stimulus	2	18	1.48148	13.771	0.00916106	0.466786	P63092; P62873;
positive regulation of myoblast fusion	2	18	1.48148	13.771	0.00916106	0.466786	Q9H4M9; O75955;
defense response to bacterium	5	157	3.7037	3.93726	0.0090709	0.466786	P12429; P05164; P43405; P00738; P06702;
astrocyte development	2	18	1.48148	13.771	0.00916106	0.466786	P08670; P06702;
negative regulation of T cell receptor signaling pathway	2	18	1.48148	13.771	0.00916106	0.466786	Q12913; P29350;
response to ethanol	4	102	2.96296	4.85048	0.00950801	0.480769	P06396; P09211; P61586; P13639;
protein stabilization	5	160	3.7037	3.86344	0.00979458	0.493134	P21333; P0DMV9; Q14254; O75955; P27797;
ER to Golgi vesicle-mediated transport	5	161	3.7037	3.83944	0.0100444	0.501407	P52907; P00734; O75340; P01009; P47756;
hematopoietic progenitor cell differentiation	3	55	2.22222	6.75162	0.0100442	0.501407	P08575; P29350; P13639;
platelet formation	2	19	1.48148	13.0466	0.0101849	0.502012	P35579; P29350;
post-Golgi vesicle-mediated transport	2	19	1.48148	13.0466	0.0101849	0.502012	O00161; Q12846;
negative regulation of viral entry into host cell	2	19	1.48148	13.0466	0.0101849	0.502012	Q01629; P06396;
response to glucocorticoid	3	56	2.22222	6.63108	0.0105508	0.517874	P12429; P01116; P61586;
epidermal growth factor receptor signaling pathway	3	57	2.22222	6.51476	0.0110721	0.541195	Q96RT1; P62993; P01116;
semaphorin-plexin signaling pathway	2	20	1.48148	12.3946	0.0112569	0.545683	P21333; O15031;
Rac protein signal transduction	2	20	1.48148	12.3946	0.0112569	0.545683	P84095; Q92556;
response to mechanical stimulus	3	58	2.22222	6.40246	0.011608	0.558088	P05164; Q9H3M7; P61586;
positive regulation of T cell proliferation	3	58	2.22222	6.40246	0.011608	0.558088	P08575; P55160; P31146;
Rho protein signal transduction	3	59	2.22222	6.29396	0.0121586	0.582175	P84095; P23528; P61586;
antigen processing and presentation of exogenous peptide antigen via MHC class II	4	110	2.96296	4.49775	0.0122958	0.583083	P52907; P51149; P47756; P27824;
fibrinolysis	2	21	1.48148	11.8047	0.0123764	0.583083	P00734; P02679;
protein localization to cell surface	2	21	1.48148	11.8047	0.0123764	0.583083	P21333; P18206;
B cell homeostasis	2	21	1.48148	11.8047	0.0123764	0.583083	P55160; P07948;
negative regulation of cell proliferation	8	399	5.92593	2.47703	0.0160591	0.58446	Q12913; P07948; P23381; P29350; P0DMV9; P31949; O14745; O60603;
pentose biosynthetic process	1	2	0.740741	62.0024	0.0161423	0.58446	P52209;
positive regulation of NF-kappaB import into nucleus	2	22	1.48148	11.2683	0.0135425	0.58446	P61586; O60603;
regulation of calcium ion transport	2	24	1.48148	10.3297	0.016011	0.58446	P61586; P04899;
regulation of cell proliferation	5	180	3.7037	3.43419	0.0156545	0.58446	P09769; Q9H3M7; P62993; P06239; P23458;
negative regulation of ERK1 and ERK2 cascade	3	61	2.22222	6.08764	0.0133043	0.58446	P09211; P07948; O14745;
regulation of inflammatory response	3	63	2.22222	5.89441	0.0145096	0.58446	Q10588; P07948; P08631;
adenosine receptor signaling pathway	1	2	0.740741	62.0024	0.0161423	0.58446	P04899;
hemolysis by symbiont of host erythrocytes	1	2	0.740741	62.0024	0.0161423	0.58446	P02748;
negative regulation of protein phosphorylation	3	65	2.22222	5.71307	0.0157749	0.58446	P07948; P23381; Q9BZQ8;
positive regulation of phosphatidylinositol 3-kinase signaling	3	65	2.22222	5.71307	0.0157749	0.58446	P09769; P00734; P29350;
regulation of fibrinolysis	1	2	0.740741	62.0024	0.0161423	0.58446	P02749;
cellular response to interleukin-4	2	24	1.48148	10.3297	0.016011	0.58446	P11021; P31146;
meiotic chromosome movement towards spindle pole	1	2	0.740741	62.0024	0.0161423	0.58446	P61158;
meiotic cytokinesis	1	2	0.740741	62.0024	0.0161423	0.58446	P61158;
negative regulation of actin nucleation	1	2	0.740741	62.0024	0.0161423	0.58446	P31146;
cerebellum structural organization	1	2	0.740741	62.0024	0.0161423	0.58446	P11021;
response to methamphetamine hydrochloride	1	2	0.740741	62.0024	0.0161423	0.58446	P11021;
negative regulation of single-species biofilm formation in or on host organism	1	2	0.740741	62.0024	0.0161423	0.58446	P02788;
regulation of superoxide metabolic process	1	2	0.740741	62.0024	0.0161423	0.58446	Q10588;
cellular response to molecule of fungal origin	1	2	0.740741	62.0024	0.0161423	0.58446	P43405;
negative regulation of cell cycle arrest	2	24	1.48148	10.3297	0.016011	0.58446	P34910; P27797;
protein localization to plasma membrane raft	1	2	0.740741	62.0024	0.0161423	0.58446	Q14254;
negative regulation of leukocyte proliferation	1	2	0.740741	62.0024	0.0161423	0.58446	P09211;
positive regulation of hematopoietic stem cell migration	1	2	0.740741	62.0024	0.0161423	0.58446	P08575;
positive regulation of Fc receptor mediated stimulatory signaling pathway	1	2	0.740741	62.0024	0.0161423	0.58446	P07948;
positive regulation of granulocyte macrophage colony-stimulating factor biosynthetic process	1	2	0.740741	62.0024	0.0161423	0.58446	P43405;
regulation of protein kinase activity	2	22	1.48148	11.2683	0.0135425	0.58446	P09769; O14745;
positive regulation of activation of membrane attack complex	1	2	0.740741	62.0024	0.0161423	0.58446	P13671;
detection of molecule of bacterial origin	1	2	0.740741	62.0024	0.0161423	0.58446	P0C0L5;
early endosome to recycling endosome transport	1	2	0.740741	62.0024	0.0161423	0.58446	P31146;
organelle fusion	1	2	0.740741	62.0024	0.0161423	0.58446	Q12846;
negative regulation of actin filament severing	1	2	0.740741	62.0024	0.0161423	0.58446	P35579;
myelin maintenance	1	2	0.740741	62.0024	0.0161423	0.58446	Q9Y2J2;
vascular endothelial growth factor receptor-2 signaling pathway	1	2	0.740741	62.0024	0.0161423	0.58446	O75340;
negative regulation of intracellular signal transduction	1	2	0.740741	62.0024	0.0161423	0.58446	P07948;
positive regulation of establishment of T cell polarity	1	2	0.740741	62.0024	0.0161423	0.58446	Q14254;
negative regulation of sodium:proton antiporter activity	1	2	0.740741	62.0024	0.0161423	0.58446	O14745;
peptidyl-tyrosine dephosphorylation	2	24	1.48148	10.3297	0.016011	0.58446	Q12913; P29350;
positive regulation of lipid kinase activity	1	2	0.740741	62.0024	0.0161423	0.58446	P00734;
Fc receptor mediated stimulatory signaling pathway	1	2	0.740741	62.0024	0.0161423	0.58446	P07948;
platelet maturation	1	2	0.740741	62.0024	0.0161423	0.58446	P02679;
leukocyte migration involved in immune response	1	2	0.740741	62.0024	0.0161423	0.58446	P08631;
peptidyl-cysteine S-trans-nitrosylation	1	2	0.740741	62.0024	0.0161423	0.58446	P06702;
immunoglobulin biosynthetic process	1	2	0.740741	62.0024	0.0161423	0.58446	P08575;
cellular response to redox state	1	2	0.740741	62.0024	0.0161423	0.58446	P52566;
striated muscle atrophy	1	2	0.740741	62.0024	0.0161423	0.58446	P06396;
negative regulation of biosynthetic process	1	2	0.740741	62.0024	0.0161423	0.58446	P09211;
cellular response to cell-matrix adhesion	1	2	0.740741	62.0024	0.0161423	0.58446	P09211;
respiratory burst after phagocytosis	1	2	0.740741	62.0024	0.0161423	0.58446	P08631;
interleukin-17 production	1	2	0.740741	62.0024	0.0161423	0.58446	Q14699;
negative regulation of hydrogen peroxide catabolic process	1	2	0.740741	62.0024	0.0161423	0.58446	P00738;
cellular response to tumor cell	1	2	0.740741	62.0024	0.0161423	0.58446	Q9H3M7;
transcription factor import into nucleus	1	2	0.740741	62.0024	0.0161423	0.58446	P43405;
positive regulation of prostaglandin-E synthase activity	1	2	0.740741	62.0024	0.0161423	0.58446	P11215;
regulation of neutrophil degranulation	1	2	0.740741	62.0024	0.0161423	0.58446	P43405;
negative regulation of myeloid leukocyte differentiation	1	2	0.740741	62.0024	0.0161423	0.58446	P07948;
positive regulation of mast cell proliferation	1	2	0.740741	62.0024	0.0161423	0.58446	P07948;
regulation of mast cell activation	1	2	0.740741	62.0024	0.0161423	0.58446	P07948;
forebrain astrocyte development	1	2	0.740741	62.0024	0.0161423	0.58446	P01116;
regulation of excretion	1	2	0.740741	62.0024	0.0161423	0.58446	O14745;
positive regulation of eosinophil degranulation	1	2	0.740741	62.0024	0.0161423	0.58446	Q12846;
negative regulation of intralumenal vesicle formation	1	2	0.740741	62.0024	0.0161423	0.58446	P51149;
abortive mitotic cell cycle	1	2	0.740741	62.0024	0.0161423	0.58446	P29350;
constitutive secretory pathway	1	2	0.740741	62.0024	0.0161423	0.58446	Q15907;
lymphocyte aggregation	1	2	0.740741	62.0024	0.0161423	0.58446	O94804;
regulation of protein tyrosine kinase activity	1	2	0.740741	62.0024	0.0161423	0.58446	P61225;
endothelial tube lumen extension	1	2	0.740741	62.0024	0.0161423	0.58446	P61586;
skeletal muscle satellite cell migration	1	2	0.740741	62.0024	0.0161423	0.58446	P61586;
neutrophil aggregation	1	2	0.740741	62.0024	0.0161423	0.58446	P06702;
tryptophanyl-tRNA aminoacylation	1	2	0.740741	62.0024	0.0161423	0.58446	P23381;
cellular response to bacterial lipopeptide	1	2	0.740741	62.0024	0.0161423	0.58446	O60603;
glyceraldehyde-3-phosphate biosynthetic process	1	2	0.740741	62.0024	0.0161423	0.58446	P60174;
detection of triacyl bacterial lipopeptide	1	2	0.740741	62.0024	0.0161423	0.58446	O60603;
detection of diacyl bacterial lipopeptide	1	2	0.740741	62.0024	0.0161423	0.58446	O60603;
positive regulation of cytokine secretion	2	25	1.48148	9.91666	0.0173119	0.621059	P09769; P43405;
positive regulation of collagen biosynthetic process	2	25	1.48148	9.91666	0.0173119	0.621059	P00734; P08670;
regulation of cell morphogenesis	2	25	1.48148	9.91666	0.0173119	0.621059	P23528; P47756;
cell cycle	6	256	4.44444	2.89668	0.0180413	0.645253	Q9H3M7; P11233; O94804; P08754; P04899; P11234;
actomyosin structure organization	2	26	1.48148	9.5354	0.0186562	0.655257	P35579; Q9Y2J2;
negative regulation of adenylate cyclase activity	2	26	1.48148	9.5354	0.0186562	0.655257	P08754; P04899;
positive regulation of axonogenesis	2	26	1.48148	9.5354	0.0186562	0.655257	P61586; O15031;
exocytosis	3	69	2.22222	5.38193	0.0184864	0.655257	P11233; Q03169; B0I1T2;
regulation of exocytosis	2	26	1.48148	9.5354	0.0186562	0.655257	P11233; Q12846;
positive regulation of interferon-beta production	2	26	1.48148	9.5354	0.0186562	0.655257	O75955; O60603;
release of sequestered calcium ion into cytosol	2	27	1.48148	9.18237	0.0200431	0.683504	P08575; P06239;
positive regulation of phosphorylation	2	27	1.48148	9.18237	0.0200431	0.683504	O00560; P55160;
regulation of type I interferon-mediated signaling pathway	2	27	1.48148	9.18237	0.0200431	0.683504	P29350; P23458;
vascular endothelial growth factor receptor signaling pathway	3	71	2.22222	5.23034	0.0199331	0.683504	P55160; P61586; Q92556;
positive regulation of erythrocyte differentiation	2	27	1.48148	9.18237	0.0200431	0.683504	P55160; P0DMV9;
positive regulation of interleukin-8 production	2	27	1.48148	9.18237	0.0200431	0.683504	P0DMV9; O60603;
lipopolysaccharide-mediated signaling pathway	2	27	1.48148	9.18237	0.0200431	0.683504	P07948; P08631;
positive regulation of protein targeting to membrane	2	27	1.48148	9.18237	0.0200431	0.683504	P11215; P27105;
regulation of DNA binding transcription factor activity	2	27	1.48148	9.18237	0.0200431	0.683504	P43405; P08631;
phagosome acidification	2	27	1.48148	9.18237	0.0200431	0.683504	P51149; Q14964;
membrane organization	4	131	2.96296	3.77679	0.0219369	0.700263	P61158; P11233; P62993; P63104;
positive regulation of CD8-positive, alpha-beta T cell proliferation	1	3	0.740741	41.4036	0.0241161	0.700263	P01892;
protein heterotetramerization	2	28	1.48148	8.85454	0.0214718	0.700263	P62805; P01892;
apoptotic process	9	510	6.66667	2.17986	0.0230803	0.700263	Q8WUM4; O43866; P05107; P29350; Q9Y2J2; P06702; Q92556; P11234; O60603;
pyrimidine nucleoside metabolic process	1	3	0.740741	41.4036	0.0241161	0.700263	P19971;
pentose-phosphate shunt, oxidative branch	1	3	0.740741	41.4036	0.0241161	0.700263	P52209;
extracellular matrix organization	5	199	3.7037	3.10632	0.0230498	0.700263	P11215; P20701; P02679; P35613; P05107;
microglia development	1	3	0.740741	41.4036	0.0241161	0.700263	O60603;
T cell activation via T cell receptor contact with antigen bound to MHC molecule on antigen presenting cell	1	3	0.740741	41.4036	0.0241161	0.700263	P20701;
endothelial cell migration	2	29	1.48148	8.54932	0.0229415	0.700263	P05107; P61586;
positive regulation of reactive oxygen species metabolic process	2	29	1.48148	8.54932	0.0229415	0.700263	P00734; P62993;
regulation of cell-cell adhesion mediated by integrin	1	3	0.740741	41.4036	0.0241161	0.700263	Q86UX7;
homeostasis of number of cells within a tissue	2	29	1.48148	8.54932	0.0229415	0.700263	P01116; P31146;
chemokine production	1	3	0.740741	41.4036	0.0241161	0.700263	P06702;
aldehyde catabolic process	1	3	0.740741	41.4036	0.0241161	0.700263	P43353;
regulation of osteoblast proliferation	1	3	0.740741	41.4036	0.0241161	0.700263	P61586;
response to endoplasmic reticulum stress	3	75	2.22222	4.95143	0.023009	0.700263	Q9BZQ8; O75955; P13639;
T cell homeostasis	2	28	1.48148	8.85454	0.0214718	0.700263	P55160; P31146;
platelet-derived growth factor receptor signaling pathway	2	28	1.48148	8.85454	0.0214718	0.700263	Q12913; Q9H3M7;
myeloid dendritic cell activation involved in immune response	1	3	0.740741	41.4036	0.0241161	0.700263	Q92608;
negative regulation of IRE1-mediated unfolded protein response	1	3	0.740741	41.4036	0.0241161	0.700263	P11021;
regulation of IRE1-mediated unfolded protein response	1	3	0.740741	41.4036	0.0241161	0.700263	P11021;
negative regulation of membrane potential	1	3	0.740741	41.4036	0.0241161	0.700263	P02788;
regulation of B cell apoptotic process	1	3	0.740741	41.4036	0.0241161	0.700263	P07948;
cytolysis by host of symbiont cells	1	3	0.740741	41.4036	0.0241161	0.700263	P00734;
cellular extravasation	1	3	0.740741	41.4036	0.0241161	0.700263	P05107;
cellular response to triacyl bacterial lipopeptide	1	3	0.740741	41.4036	0.0241161	0.700263	O60603;
toll-like receptor TLR1:TLR2 signaling pathway	1	3	0.740741	41.4036	0.0241161	0.700263	O60603;
neural fold formation	1	3	0.740741	41.4036	0.0241161	0.700263	P23528;
negative regulation of dopamine metabolic process	1	3	0.740741	41.4036	0.0241161	0.700263	P11215;
negative regulation of vesicle fusion	1	3	0.740741	41.4036	0.0241161	0.700263	P31146;
nitric oxide metabolic process	1	3	0.740741	41.4036	0.0241161	0.700263	O60603;
myeloid cell development	1	3	0.740741	41.4036	0.0241161	0.700263	P34910;
positive regulation of oligodendrocyte progenitor proliferation	1	3	0.740741	41.4036	0.0241161	0.700263	P07948;
cortical cytoskeleton organization	1	3	0.740741	41.4036	0.0241161	0.700263	Q9Y2J2;
neutrophil mediated killing of gram-negative bacterium	1	3	0.740741	41.4036	0.0241161	0.700263	P00734;
negative regulation of nucleotide-binding oligomerization domain containing 2 signaling pathway	1	3	0.740741	41.4036	0.0241161	0.700263	Q96RT1;
central nervous system myelin formation	1	3	0.740741	41.4036	0.0241161	0.700263	O60603;
serotonin secretion by platelet	1	3	0.740741	41.4036	0.0241161	0.700263	P43405;
negative regulation of humoral immune response mediated by circulating immunoglobulin	1	3	0.740741	41.4036	0.0241161	0.700263	P29350;
negative regulation of amyloid precursor protein catabolic process	1	3	0.740741	41.4036	0.0241161	0.700263	Q14254;
tolerance induction to self antigen	1	3	0.740741	41.4036	0.0241161	0.700263	P07948;
positive regulation of keratinocyte apoptotic process	1	3	0.740741	41.4036	0.0241161	0.700263	P06396;
regulation of gastric motility	1	3	0.740741	41.4036	0.0241161	0.700263	P19971;
regulation of lymphocyte migration	1	3	0.740741	41.4036	0.0241161	0.700263	O94804;
cellular heat acclimation	1	3	0.740741	41.4036	0.0241161	0.700263	P0DMV9;
positive regulation of nucleotide-binding oligomerization domain containing 2 signaling pathway	1	3	0.740741	41.4036	0.0241161	0.700263	P0DMV9;
T cell antigen processing and presentation	1	3	0.740741	41.4036	0.0241161	0.700263	Q14699;
leukocyte activation involved in immune response	1	3	0.740741	41.4036	0.0241161	0.700263	P43405;
actomyosin contractile ring assembly	1	3	0.740741	41.4036	0.0241161	0.700263	Q8WUM4;
interleukin-10 production	1	3	0.740741	41.4036	0.0241161	0.700263	O60603;
positive regulation of dendritic cell apoptotic process	1	3	0.740741	41.4036	0.0241161	0.700263	P07948;
Fc receptor mediated inhibitory signaling pathway	1	3	0.740741	41.4036	0.0241161	0.700263	P07948;
cytokine secretion involved in immune response	1	3	0.740741	41.4036	0.0241161	0.700263	O60603;
regulation of extracellular exosome assembly	1	3	0.740741	41.4036	0.0241161	0.700263	Q8WUM4;
respiratory burst involved in defense response	1	3	0.740741	41.4036	0.0241161	0.700263	P05164;
positive regulation of lipase activity	1	3	0.740741	41.4036	0.0241161	0.700263	P61586;
negative regulation of exosomal secretion	1	3	0.740741	41.4036	0.0241161	0.700263	P51149;
protein transport into membrane raft	1	3	0.740741	41.4036	0.0241161	0.700263	Q14699;
positive regulation of chondrocyte proliferation	1	3	0.740741	41.4036	0.0241161	0.700263	P02788;
positive regulation of phagocytosis	2	30	1.48148	8.26444	0.0244516	0.704772	Q92608; P27797;
positive regulation of phosphatidylinositol 3-kinase activity	2	30	1.48148	8.26444	0.0244516	0.704772	P09769; P07948;
establishment or maintenance of cell polarity	2	30	1.48148	8.26444	0.0244516	0.704772	P61158; Q01518;
mitotic spindle assembly	2	31	1.48148	7.99793	0.0260013	0.743954	P21333; P61586;
negative regulation of epidermal growth factor receptor signaling pathway	2	31	1.48148	7.99793	0.0260013	0.743954	Q12913; P62993;
T cell differentiation	2	31	1.48148	7.99793	0.0260013	0.743954	P08575; P06239;
protein homooligomerization	5	208	3.7037	2.97192	0.0272278	0.775266	Q8WUM4; Q9H4M9; P27105; P02748; O75955;
activation of cysteine-type endopeptidase activity involved in apoptotic process	3	80	2.22222	4.642	0.0271961	0.775266	O75340; P06239; P06702;
ATP metabolic process	2	32	1.48148	7.74807	0.0275898	0.78367	P0DMV9; P00568;
Golgi reassembly	1	4	0.740741	31.0785	0.0320259	0.820296	P63104;
antigen processing and presentation of endogenous peptide antigen via MHC class I via ER pathway, TAP-independent	1	4	0.740741	31.0785	0.0320259	0.820296	P01892;
response to mineralocorticoid	1	4	0.740741	31.0785	0.0320259	0.820296	P01116;
defense response to Gram-negative bacterium	3	84	2.22222	4.42098	0.0308188	0.820296	P02788; P08311; P01871;
tumor necrosis factor production	1	4	0.740741	31.0785	0.0320259	0.820296	O60603;
positive regulation of peptide secretion	1	4	0.740741	31.0785	0.0320259	0.820296	P06702;
apolipoprotein A-I-mediated signaling pathway	1	4	0.740741	31.0785	0.0320259	0.820296	P61586;
regulation of modification of synaptic structure	1	4	0.740741	31.0785	0.0320259	0.820296	P61586;
positive regulation of synaptic transmission, dopaminergic	1	4	0.740741	31.0785	0.0320259	0.820296	O75955;
positive regulation of endocytic recycling	1	4	0.740741	31.0785	0.0320259	0.820296	Q9H4M9;
negative regulation of smooth muscle cell chemotaxis	1	4	0.740741	31.0785	0.0320259	0.820296	P09211;
stress-activated protein kinase signaling cascade	2	34	1.48148	7.29244	0.0308805	0.820296	O94804; P61586;
positive regulation of Rac protein signal transduction	1	4	0.740741	31.0785	0.0320259	0.820296	P01116;
regulation of transmission of nerve impulse	1	4	0.740741	31.0785	0.0320259	0.820296	P19971;
formation of radial glial scaffolds	1	4	0.740741	31.0785	0.0320259	0.820296	P21333;
asymmetric cell division	1	4	0.740741	31.0785	0.0320259	0.820296	P61158;
sequestering of calcium ion	1	4	0.740741	31.0785	0.0320259	0.820296	P27797;
negative regulation of cell adhesion involved in substrate-bound cell migration	1	4	0.740741	31.0785	0.0320259	0.820296	P08575;
positive regulation of protein monoubiquitination	1	4	0.740741	31.0785	0.0320259	0.820296	O75340;
ameboidal-type cell migration	1	4	0.740741	31.0785	0.0320259	0.820296	Q01518;
negative regulation of filopodium assembly	1	4	0.740741	31.0785	0.0320259	0.820296	P47756;
response to L-ascorbic acid	1	4	0.740741	31.0785	0.0320259	0.820296	P09211;
positive regulation of cell adhesion molecule production	1	4	0.740741	31.0785	0.0320259	0.820296	O75955;
cellular response to diacyl bacterial lipopeptide	1	4	0.740741	31.0785	0.0320259	0.820296	O60603;
toll-like receptor TLR6:TLR2 signaling pathway	1	4	0.740741	31.0785	0.0320259	0.820296	O60603;
positive regulation of CD4-positive, alpha-beta T cell differentiation	1	4	0.740741	31.0785	0.0320259	0.820296	P55160;
protein localization to paranode region of axon	1	4	0.740741	31.0785	0.0320259	0.820296	Q9Y2J2;
positive regulation of phospholipase C-activating G-protein coupled receptor signaling pathway	1	4	0.740741	31.0785	0.0320259	0.820296	P00734;
actin filament fragmentation	1	4	0.740741	31.0785	0.0320259	0.820296	P23528;
phagolysosome assembly	1	4	0.740741	31.0785	0.0320259	0.820296	P31146;
membrane disruption in other organism	1	4	0.740741	31.0785	0.0320259	0.820296	P02788;
positive regulation of cytoplasmic translation	1	4	0.740741	31.0785	0.0320259	0.820296	P13639;
positive regulation of interleukin-18 production	1	4	0.740741	31.0785	0.0320259	0.820296	O60603;
telomere organization	1	4	0.740741	31.0785	0.0320259	0.820296	P62805;
negative regulation of nitric-oxide synthase biosynthetic process	1	4	0.740741	31.0785	0.0320259	0.820296	P09211;
establishment of meiotic spindle localization	1	4	0.740741	31.0785	0.0320259	0.820296	P35579;
positive regulation of NK T cell proliferation	1	4	0.740741	31.0785	0.0320259	0.820296	Q86YV0;
negative regulation of toll-like receptor 2 signaling pathway	1	4	0.740741	31.0785	0.0320259	0.820296	P07948;
ectodermal cell differentiation	1	4	0.740741	31.0785	0.0320259	0.820296	P11215;
regulation of endocytic recycling	1	4	0.740741	31.0785	0.0320259	0.820296	Q15907;
protein to membrane docking	1	4	0.740741	31.0785	0.0320259	0.820296	P51149;
contact inhibition	1	4	0.740741	31.0785	0.0320259	0.820296	Q12913;
ferric iron import across plasma membrane	1	4	0.740741	31.0785	0.0320259	0.820296	Q687X5;
sequestering of zinc ion	1	4	0.740741	31.0785	0.0320259	0.820296	P06702;
positive regulation of toll-like receptor signaling pathway	1	4	0.740741	31.0785	0.0320259	0.820296	O60603;
cellular response to nerve growth factor stimulus	2	35	1.48148	7.08414	0.0325812	0.832702	Q9H4M9; P11021;
cell adhesion	8	457	5.92593	2.16267	0.0326723	0.833214	Q96RT1; P11215; P20701; Q08380; P05107; P08631; P18206; Q14254;
protein secretion	2	36	1.48148	6.88741	0.034318	0.873285	P02679; P27824;
receptor-mediated endocytosis	4	151	2.96296	3.27659	0.0344889	0.875733	P01876; Q01518; P00738; P27797;
activation of adenylate cyclase activity	2	37	1.48148	6.70132	0.0360901	0.914412	Q01518; P63092;
positive regulation of gene expression	6	304	4.44444	2.43933	0.0374795	0.928051	P06396; P23381; P0DMV9; P01116; P27797; O60603;
cellular response to oxidative stress	3	91	2.22222	4.08094	0.0377373	0.928051	P09211; P0DMV9; P43353;
positive regulation of peptidyl-tyrosine autophosphorylation	1	5	0.740741	24.8752	0.0398719	0.928051	P43405;
muscle filament sliding	2	38	1.48148	6.52501	0.0378968	0.928051	P08670; P60660;
negative regulation of oxidative phosphorylation	1	5	0.740741	24.8752	0.0398719	0.928051	P61586;
negative regulation of cell adhesion	2	38	1.48148	6.52501	0.0378968	0.928051	P52566; O15031;
renal absorption	1	5	0.740741	24.8752	0.0398719	0.928051	O14745;
negative regulation of megakaryocyte differentiation	1	5	0.740741	24.8752	0.0398719	0.928051	P62805;
phosphatidylinositol-mediated signaling	2	38	1.48148	6.52501	0.0378968	0.928051	P06396; P61586;
cardiac muscle cell apoptotic process	1	5	0.740741	24.8752	0.0398719	0.928051	P62873;
regulation of protein phosphorylation	2	38	1.48148	6.52501	0.0378968	0.928051	P07948; O15031;
negative regulation of myeloid cell apoptotic process	1	5	0.740741	24.8752	0.0398719	0.928051	P02749;
negative regulation of smooth muscle cell apoptotic process	1	5	0.740741	24.8752	0.0398719	0.928051	P02749;
triglyceride transport	1	5	0.740741	24.8752	0.0398719	0.928051	P02749;
regulation of receptor internalization	1	5	0.740741	24.8752	0.0398719	0.928051	O75955;
spindle localization	1	5	0.740741	24.8752	0.0398719	0.928051	P61158;
regulation of intracellular protein transport	1	5	0.740741	24.8752	0.0398719	0.928051	P13796;
copper ion import	1	5	0.740741	24.8752	0.0398719	0.928051	Q687X5;
meiotic spindle organization	1	5	0.740741	24.8752	0.0398719	0.928051	P35579;
toll-like receptor 2 signaling pathway	1	5	0.740741	24.8752	0.0398719	0.928051	O60603;
negative regulation of protein homodimerization activity	1	5	0.740741	24.8752	0.0398719	0.928051	P11021;
regulation of integrin-mediated signaling pathway	1	5	0.740741	24.8752	0.0398719	0.928051	Q10588;
regulation of anion transport	1	5	0.740741	24.8752	0.0398719	0.928051	Q15907;
regulation of meiotic nuclear division	1	5	0.740741	24.8752	0.0398719	0.928051	P27797;
modification of morphology or physiology of other organism	1	5	0.740741	24.8752	0.0398719	0.928051	P06702;
negative regulation of T cell mediated cytotoxicity	1	5	0.740741	24.8752	0.0398719	0.928051	P08575;
ubiquitin-independent protein catabolic process via the multivesicular body sorting pathway	1	5	0.740741	24.8752	0.0398719	0.928051	Q8WUM4;
negative regulation of B cell receptor signaling pathway	1	5	0.740741	24.8752	0.0398719	0.928051	P29350;
protein localization to juxtaparanode region of axon	1	5	0.740741	24.8752	0.0398719	0.928051	Q9Y2J2;
natural killer cell degranulation	1	5	0.740741	24.8752	0.0398719	0.928051	P31146;
choline transport	1	5	0.740741	24.8752	0.0398719	0.928051	Q8WWI5;
positive regulation of microtubule nucleation	1	5	0.740741	24.8752	0.0398719	0.928051	P0DMV9;
neutrophil activation involved in immune response	1	5	0.740741	24.8752	0.0398719	0.928051	P43405;
positive regulation of STAT protein import into nucleus	1	5	0.740741	24.8752	0.0398719	0.928051	P00734;
blood coagulation, fibrin clot formation	1	5	0.740741	24.8752	0.0398719	0.928051	P02679;
regulation of platelet activation	1	5	0.740741	24.8752	0.0398719	0.928051	P43405;
negative regulation of myosin-light-chain-phosphatase activity	1	5	0.740741	24.8752	0.0398719	0.928051	P55160;
interleukin-9-mediated signaling pathway	1	5	0.740741	24.8752	0.0398719	0.928051	P23458;
regulation of membrane permeability	1	5	0.740741	24.8752	0.0398719	0.928051	Q8WUM4;
bile acid secretion	1	5	0.740741	24.8752	0.0398719	0.928051	O14745;
stem cell development	1	5	0.740741	24.8752	0.0398719	0.928051	P08575;
antigen processing and presentation of peptide antigen via MHC class I	3	94	2.22222	3.95071	0.0409251	0.950678	P01892; P27824; P27797;
retina homeostasis	2	40	1.48148	6.19884	0.0416116	0.964716	P02788; P01876;
negative regulation of protein kinase activity	3	95	2.22222	3.90913	0.0420171	0.972195	P08575; P09211; P23381;
cytoplasmic sequestering of protein	1	6	0.740741	20.7362	0.0476549	1	P21333;
MAPK cascade	4	242	2.96296	2.04453	0.133814	1	P62993; P01116; Q86YV0; P23458;
negative regulation of transcription, DNA-templated	1	494	0.740741	0.252272	0.983101	1	P27797;
positive regulation of catalytic activity	1	26	0.740741	4.79142	0.190805	1	Q12846;
positive regulation of protein insertion into mitochondrial membrane involved in apoptotic signaling pathway	1	30	0.740741	4.15278	0.21676	1	P63104;
protein heterooligomerization	1	64	0.740741	1.94696	0.406515	1	P62993;
protein targeting	2	43	1.48148	5.76647	0.0474273	1	Q96RT1; P63104;
regulation of mRNA stability	2	108	1.48148	2.29623	0.21811	1	P63104; P08670;
viral process	7	408	5.18519	2.11997	0.0484551	1	Q9Y490; P11233; P07948; P43405; P62993; P61586; P08670;
cerebral cortex development	1	61	0.740741	2.0427	0.391794	1	P21333;
hippocampus development	1	59	0.740741	2.11193	0.381779	1	P12429;
intracellular signal transduction	4	370	2.96296	1.33725	0.352368	1	O00560; P29350; P04899; P23458;
regulation of cellular response to heat	1	76	0.740741	1.63958	0.461945	1	P0DMV9;
regulation of cytosolic calcium ion concentration	1	36	0.740741	3.46084	0.254151	1	P00734;
substantia nigra development	2	45	1.48148	5.51024	0.0514592	1	P61586; P11021;
glucocorticoid receptor signaling pathway	1	6	0.740741	20.7362	0.0476549	1	P27797;
intracellular protein transport	3	219	2.22222	1.69584	0.261952	1	Q9H4M9; O75340; Q12846;
positive regulation of transcription, DNA-templated	1	535	0.740741	0.232939	0.988023	1	P84095;
cellular response to insulin stimulus	1	81	0.740741	1.53839	0.483495	1	P09211;
small GTPase mediated signal transduction	1	90	0.740741	1.38457	0.520148	1	Q92608;
antigen processing and presentation of exogenous peptide antigen via MHC class I, TAP-dependent	3	143	2.22222	2.59707	0.110213	1	P01892; O00161; P27797;
antigen processing and presentation of exogenous peptide antigen via MHC class I, TAP-independent	1	76	0.740741	1.63958	0.461945	1	P01892;
immune response	6	434	4.44444	1.70867	0.1412	1	P07357; Q01629; P01876; P07358; P08311; O60603;
interferon-gamma-mediated signaling pathway	3	150	2.22222	2.47588	0.122414	1	P01892; P08631; P23458;
regulation of immune response	3	258	2.22222	1.43951	0.348143	1	P01892; P20701; P05107;
type I interferon signaling pathway	3	132	2.22222	2.81347	0.0920778	1	Q01629; P01892; P23458;
antigen processing and presentation of endogenous peptide antigen via MHC class I	1	7	0.740741	17.7782	0.0553752	1	P01892;
positive regulation of interferon-gamma production	2	44	1.48148	5.63544	0.0494282	1	P01892; Q9NUQ9;
positive regulation of T cell cytokine production	1	10	0.740741	12.45	0.0781654	1	P01892;
protein ubiquitination	3	347	2.22222	1.07031	0.536205	1	P01892; Q99880; P22314;
defense response	2	60	1.48148	4.13291	0.0851442	1	P05164; P00738;
protein dephosphorylation	2	92	1.48148	2.69553	0.171152	1	P08575; P29350;
cellular response to growth factor stimulus	1	44	0.740741	2.83174	0.301263	1	O75131;
IRE1-mediated unfolded protein response	2	58	1.48148	4.2754	0.080338	1	Q9Y490; P11021;
positive regulation of DNA binding transcription factor activity	1	106	0.740741	1.1756	0.579048	1	P12429;
positive regulation of protein complex assembly	1	24	0.740741	5.19054	0.177509	1	P23381;
positive regulation of transcription by RNA polymerase II	1	928	0.740741	0.134293	0.999578	1	O60603;
negative regulation of cell growth	2	120	1.48148	2.06663	0.254014	1	Q12913; P0DMV9;
protein complex assembly	3	123	2.22222	3.01932	0.0782691	1	P52907; P55160; O14745;
regulation of cell adhesion	1	40	0.740741	3.11484	0.278089	1	Q12913;
regulation of transcription, DNA-templated	1	1048	0.740741	0.118916	0.999851	1	P27797;
cell division	4	353	2.96296	1.40165	0.321082	1	P11233; P08754; P04899; P11234;
negative regulation of T cell proliferation	1	41	0.740741	3.03889	0.283953	1	P29350;
positive regulation of insulin secretion involved in cellular response to glucose stimulus	1	34	0.740741	3.66436	0.241888	1	Q12846;
T cell receptor signaling pathway	4	167	2.96296	2.96268	0.0470043	1	Q12913; P08575; P06239; Q14699;
positive regulation of ERK1 and ERK2 cascade	2	190	1.48148	1.30528	0.457112	1	Q9H4G4; P02679;
positive regulation of I-kappaB kinase/NF-kappaB signaling	3	165	2.22222	2.25081	0.150093	1	P02788; P21333; P61586;
actin filament organization	1	76	0.740741	1.63958	0.461945	1	P31146;
positive regulation of GTPase activity	1	139	0.740741	0.896517	0.678815	1	P63092;
positive regulation of protein binding	2	64	1.48148	3.87464	0.0950078	1	O75955; P11234;
insulin receptor signaling pathway	1	79	0.740741	1.57733	0.47498	1	P62993;
translation	1	169	0.740741	0.737381	0.748954	1	P23381;
negative regulation of neuron differentiation	1	53	0.740741	2.35097	0.350742	1	P27797;
negative regulation of translation	1	57	0.740741	2.18602	0.3716	1	P27797;
calcium ion transport	1	73	0.740741	1.70696	0.448589	1	P31146;
cell growth	1	28	0.740741	4.4493	0.203887	1	Q96RT1;
response to exogenous dsRNA	1	32	0.740741	3.89331	0.229426	1	Q14699;
cell proliferation	4	364	2.96296	1.3593	0.341311	1	P43405; P29350; P62873; P04899;
G-protein coupled receptor signaling pathway	11	967	8.14815	1.40488	0.16111	1	P84095; P00734; P62879; P29350; P43250; P01031; P63092; P62873; P61586; P08754; P04899;
adenylate cyclase-inhibiting G-protein coupled receptor signaling pathway	2	58	1.48148	4.2754	0.080338	1	P08754; P04899;
cellular response to drug	1	57	0.740741	2.18602	0.3716	1	P11021;
chemical synaptic transmission	1	222	0.740741	0.561348	0.83773	1	O00560;
response to cocaine	1	29	0.740741	4.29593	0.21035	1	P11021;
response to toxic substance	2	72	1.48148	3.44419	0.115632	1	P07948; O60603;
cellular calcium ion homeostasis	1	83	0.740741	1.50132	0.491873	1	P27797;
phospholipase C-activating G-protein coupled receptor signaling pathway	1	64	0.740741	1.94696	0.406515	1	P62873;
positive regulation of MAP kinase activity	1	58	0.740741	2.14833	0.37671	1	P01116;
positive regulation of vasoconstriction	1	31	0.740741	4.01886	0.223118	1	P02679;
response to drug	4	195	2.96296	2.53729	0.0741923	1	P55160; P07948; P06239; P27797;
negative regulation of cell death	1	59	0.740741	2.11193	0.381779	1	P0DMV9;
neural crest cell migration	1	26	0.740741	4.79142	0.190805	1	P23528;
positive regulation of cytokine production	1	23	0.740741	5.41612	0.17078	1	O75955;
positive regulation of endothelial cell proliferation	1	70	0.740741	1.7801	0.434904	1	O75340;
positive regulation of nitric-oxide synthase activity	1	20	0.740741	6.22813	0.150263	1	P01116;
protein kinase C signaling	1	15	0.740741	8.30279	0.114942	1	O75955;
gamma-aminobutyric acid signaling pathway	1	24	0.740741	5.19054	0.177509	1	P04899;
cerebral cortex cell migration	1	9	0.740741	13.8318	0.07063	1	P61586;
pyrimidine nucleoside catabolic process	1	11	0.740741	11.3192	0.0856402	1	P19971;
defense response to virus	2	178	1.48148	1.39327	0.424148	1	Q01629; P08575;
NAD metabolic process	1	16	0.740741	7.78419	0.122121	1	Q10588;
oxidation-reduction process	3	136	2.22222	2.73073	0.0985184	1	P05164; P52209; P43353;
response to oxidative stress	1	102	0.740741	1.22169	0.565033	1	P05164;
autophagosome assembly	1	48	0.740741	2.59581	0.3237	1	P51149;
protein transport	6	349	4.44444	2.12481	0.0647634	1	Q8WUM4; Q15833; P35579; P51149; Q14964; O00161;
negative regulation of interleukin-6 production	1	26	0.740741	4.79142	0.190805	1	P55160;
negative regulation of tumor necrosis factor production	1	40	0.740741	3.11484	0.278089	1	P09211;
COPII vesicle coating	2	63	1.48148	3.93613	0.0925117	1	O75340; P01009;
post-translational protein modification	3	356	2.22222	1.04325	0.55359	1	P02679; Q15907; P01009;
blood vessel morphogenesis	1	18	0.740741	6.91976	0.136306	1	P43405;
positive regulation of cell-cell adhesion mediated by cadherin	1	7	0.740741	17.7782	0.0553752	1	O75955;
positive regulation of JNK cascade	1	67	0.740741	1.85979	0.420882	1	O00560;
positive regulation of stress fiber assembly	1	48	0.740741	2.59581	0.3237	1	P61586;
positive regulation of transforming growth factor beta receptor signaling pathway	1	25	0.740741	4.983	0.184183	1	O00560;
regulation of small GTPase mediated signal transduction	3	141	2.22222	2.6339	0.106818	1	P52566; P84095; P61586;
activation of MAPK activity	1	110	0.740741	1.13285	0.592614	1	P01031;
amyloid fibril formation	1	10	0.740741	12.45	0.0781654	1	P06396;
antifungal humoral response	1	12	0.740741	10.3768	0.0930548	1	P02788;
antimicrobial humoral immune response mediated by antimicrobial peptide	3	97	2.22222	3.82854	0.0442448	1	P02788; P00734; P06702;
axonogenesis	1	83	0.740741	1.50132	0.491873	1	O75955;
cellular response to cAMP	1	53	0.740741	2.35097	0.350742	1	P11021;
endocytosis	2	126	1.48148	1.96822	0.272038	1	Q9H4M9; P51149;
learning	1	62	0.740741	2.00975	0.39674	1	O60603;
negative regulation of gene expression	1	156	0.740741	0.798826	0.720652	1	Q14254;
negative regulation of transcription by RNA polymerase II	2	690	1.48148	0.359438	0.977747	1	Q9H3M7; P27797;
neuron apoptotic process	1	38	0.740741	3.27874	0.266217	1	P11021;
neuron projection development	2	109	1.48148	2.27517	0.221087	1	Q9H4M9; P07948;
positive regulation of apoptotic process	1	321	0.740741	0.388227	0.928454	1	Q9H3M7;
positive regulation of cysteine-type endopeptidase activity involved in apoptotic process	2	46	1.48148	5.39048	0.0535198	1	O75340; P61586;
positive regulation of cytosolic calcium ion concentration	1	132	0.740741	0.944056	0.659831	1	P62873;
positive regulation of microglial cell activation	1	7	0.740741	17.7782	0.0553752	1	P11215;
positive regulation of neuron death	1	32	0.740741	3.89331	0.229426	1	P11215;
positive regulation of neuron differentiation	1	80	0.740741	1.55762	0.479255	1	P61586;
positive regulation of NIK/NF-kappaB signaling	1	24	0.740741	5.19054	0.177509	1	P27797;
positive regulation of nitric oxide biosynthetic process	1	42	0.740741	2.96655	0.28977	1	P05107;
positive regulation of protein kinase B signaling	3	148	2.22222	2.50934	0.118878	1	Q12913; P62993; P06239;
positive regulation of T cell migration	1	14	0.740741	8.89542	0.107705	1	P61586;
regulation of long-term neuronal synaptic plasticity	1	20	0.740741	6.22813	0.150263	1	P01116;
regulation of translation	1	53	0.740741	2.35097	0.350742	1	P06702;
response to yeast	1	11	0.740741	11.3192	0.0856402	1	P05164;
visual learning	1	48	0.740741	2.59581	0.3237	1	P01116;
activation of MAPKK activity	1	35	0.740741	3.55969	0.248045	1	P04899;
apoptotic signaling pathway	1	70	0.740741	1.7801	0.434904	1	O75340;
cell-cell signaling	4	294	2.96296	1.68293	0.215928	1	P05107; P62993; P15144; P06702;
cognition	1	44	0.740741	2.83174	0.301263	1	P63092;
lipid catabolic process	1	74	0.740741	1.68389	0.453077	1	P51149;
negative regulation of acute inflammatory response	1	7	0.740741	17.7782	0.0553752	1	P09211;
protein targeting to membrane	1	27	0.740741	4.61403	0.197372	1	O00560;
response to hypoxia	2	163	1.48148	1.52148	0.381569	1	P61586; O60603;
adenylate cyclase-activating G-protein coupled receptor signaling pathway	1	65	0.740741	1.91701	0.411343	1	P63092;
cellular defense response	2	57	1.48148	4.35039	0.077968	1	O43866; Q08380;
central nervous system development	2	112	1.48148	2.21423	0.23004	1	P09211; P07948;
negative regulation of neuron apoptotic process	3	132	2.22222	2.81347	0.0920778	1	P01116; P61586; P31146;
negative regulation of vascular permeability	1	12	0.740741	10.3768	0.0930548	1	Q12913;
neuron projection morphogenesis	2	54	1.48148	4.59203	0.0709967	1	P61586; Q9Y2J2;
positive regulation of protein secretion	1	39	0.740741	3.19469	0.272177	1	P02679;
regulation of mitochondrial membrane potential	1	29	0.740741	4.29593	0.21035	1	O00299;
cellular response to extracellular stimulus	1	18	0.740741	6.91976	0.136306	1	P07948;
positive regulation of chemokine production	1	20	0.740741	6.22813	0.150263	1	O60603;
positive regulation of interleukin-6 production	1	45	0.740741	2.76883	0.306941	1	O60603;
positive regulation of vascular endothelial growth factor production	1	27	0.740741	4.61403	0.197372	1	P01031;
negative regulation of NF-kappaB transcription factor activity	1	76	0.740741	1.63958	0.461945	1	Q96RT1;
response to wounding	1	64	0.740741	1.94696	0.406515	1	P00734;
xenobiotic metabolic process	1	84	0.740741	1.48345	0.496011	1	P09211;
regulation of gene silencing by miRNA	1	56	0.740741	2.22505	0.366449	1	P62805;
liver development	1	71	0.740741	1.75503	0.439503	1	P01116;
response to nutrient	1	64	0.740741	1.94696	0.406515	1	P04899;
protein autophosphorylation	4	168	2.96296	2.94505	0.0478601	1	P09769; P07948; O94804; P08631;
positive regulation of protein kinase activity	1	53	0.740741	2.35097	0.350742	1	P08575;
spermatogenesis	1	389	0.740741	0.320364	0.959351	1	P27797;
cell differentiation	8	509	5.92593	1.94173	0.0552676	1	P09769; Q03169; P62993; P29350; P08631; P15144; P19971; P23458;
cellular response to glucose starvation	1	37	0.740741	3.36733	0.260208	1	P11021;
cellular response to hypoxia	1	107	0.740741	1.16461	0.582481	1	P62873;
negative regulation of TOR signaling	1	29	0.740741	4.29593	0.21035	1	O75340;
positive regulation of skeletal muscle tissue development	1	9	0.740741	13.8318	0.07063	1	O75955;
transcription, DNA-templated	2	1743	1.48148	0.142292	0.999995	1	P02788; Q9H3M7;
Wnt signaling pathway	2	176	1.48148	1.4091	0.418555	1	P43250; O14745;
positive regulation of macroautophagy	1	29	0.740741	4.29593	0.21035	1	P08754;
gluconeogenesis	2	45	1.48148	5.51024	0.0514592	1	P40925; P60174;
oxaloacetate metabolic process	1	12	0.740741	10.3768	0.0930548	1	P40925;
cellular response to DNA damage stimulus	2	216	1.48148	1.14817	0.524653	1	P07948; P22314;
regulation of mitotic cell cycle	2	83	1.48148	2.98778	0.145591	1	O00560; O94804;
positive regulation of cell adhesion	2	44	1.48148	5.63544	0.0494282	1	Q12913; Q12846;
negative regulation of viral genome replication	2	41	1.48148	6.04769	0.0435184	1	P02788; Q01629;
negative regulation of viral process	1	6	0.740741	20.7362	0.0476549	1	P02788;
cellular response to lipopolysaccharide	3	121	2.22222	3.06922	0.0753344	1	P08311; P09211; P61586;
cellular response to retinoic acid	1	68	0.740741	1.83245	0.425594	1	P07948;
cholesterol homeostasis	1	61	0.740741	2.0427	0.391794	1	Q9H4M9;
lipid metabolic process	2	123	1.48148	2.01622	0.263025	1	O75131; P43353;
regulation of transcription by RNA polymerase II	1	341	0.740741	0.365458	0.9394	1	P61586;
transmembrane transport	1	151	0.740741	0.825275	0.708943	1	Q8WWI5;
protein localization to nucleus	1	31	0.740741	4.01886	0.223118	1	P27797;
positive regulation of protein localization to cell surface	1	12	0.740741	10.3768	0.0930548	1	Q12846;
regulated exocytosis	1	17	0.740741	7.32656	0.129242	1	Q15907;
brain development	1	193	0.740741	0.645691	0.793932	1	O15031;
female pregnancy	1	88	0.740741	1.41603	0.512233	1	P01116;
negative regulation of angiogenesis	1	79	0.740741	1.57733	0.47498	1	P02749;
positive regulation of tumor necrosis factor production	1	47	0.740741	2.65103	0.318158	1	O60603;
regulation of insulin secretion	1	66	0.740741	1.88797	0.416132	1	P63092;
response to insulin	2	63	1.48148	3.93613	0.0925117	1	P07948; O60603;
response to lipopolysaccharide	2	161	1.48148	1.54037	0.37579	1	P05164; Q96RT1;
linoleic acid metabolic process	1	17	0.740741	7.32656	0.129242	1	P09211;
response to organic cyclic compound	1	45	0.740741	2.76883	0.306941	1	P07948;
low-density lipoprotein particle remodeling	1	13	0.740741	9.57916	0.10041	1	P05164;
triglyceride metabolic process	1	35	0.740741	3.55969	0.248045	1	P02749;
cellular lipid metabolic process	1	9	0.740741	13.8318	0.07063	1	P09960;
response to progesterone	2	42	1.48148	5.90373	0.0454571	1	Q9H3M7; O60603;
phosphatidylcholine biosynthetic process	1	32	0.740741	3.89331	0.229426	1	Q8WWI5;
positive regulation of lipoprotein lipase activity	1	10	0.740741	12.45	0.0781654	1	P02749;
actin polymerization or depolymerization	1	12	0.740741	10.3768	0.0930548	1	Q01518;
megakaryocyte development	1	16	0.740741	7.78419	0.122121	1	P29350;
cytoskeleton organization	2	109	1.48148	2.27517	0.221087	1	P23528; P47756;
regulation of cell migration	2	64	1.48148	3.87464	0.0950078	1	P21333; P61586;
autophagy	2	112	1.48148	2.21423	0.23004	1	Q14964; P06702;
Bergmann glial cell differentiation	1	8	0.740741	15.5587	0.0630334	1	P08670;
establishment of protein localization	1	39	0.740741	3.19469	0.272177	1	P21333;
negative regulation of endothelial cell apoptotic process	1	28	0.740741	4.4493	0.203887	1	P02679;
negative regulation of I-kappaB kinase/NF-kappaB signaling	2	42	1.48148	5.90373	0.0454571	1	P09211; P61586;
negative regulation of mitotic cell cycle	1	27	0.740741	4.61403	0.197372	1	O14745;
neural tube closure	2	75	1.48148	3.30644	0.123637	1	P11233; O15031;
positive regulation of actin cytoskeleton reorganization	1	18	0.740741	6.91976	0.136306	1	P08631;
positive regulation of focal adhesion assembly	1	24	0.740741	5.19054	0.177509	1	Q12913;
positive regulation of osteoblast proliferation	1	11	0.740741	11.3192	0.0856402	1	P02788;
positive regulation of release of sequestered calcium ion into cytosol	1	29	0.740741	4.29593	0.21035	1	P00734;
regulation of actin cytoskeleton reorganization	1	18	0.740741	6.91976	0.136306	1	P52566;
regulation of cell motility	1	28	0.740741	4.4493	0.203887	1	P61586;
regulation of hematopoietic stem cell differentiation	1	75	0.740741	1.66144	0.457529	1	P62805;
signal transduction in response to DNA damage	1	10	0.740741	12.45	0.0781654	1	P62993;
substrate adhesion-dependent cell spreading	1	38	0.740741	3.27874	0.266217	1	Q86UX7;
animal organ morphogenesis	1	80	0.740741	1.55762	0.479255	1	P43405;
cilium assembly	4	174	2.96296	2.8435	0.053176	1	P06396; Q9H4M9; P61158; P21333;
lamellipodium assembly	1	29	0.740741	4.29593	0.21035	1	P18206;
double-strand break repair via nonhomologous end joining	1	50	0.740741	2.492	0.334648	1	P62805;
protein deubiquitination	1	271	0.740741	0.459853	0.891737	1	P61586;
response to ischemia	1	37	0.740741	3.36733	0.260208	1	P13639;
regulation of Rho protein signal transduction	2	78	1.48148	3.17928	0.131773	1	P52566; O75955;
epithelial cell differentiation	1	66	0.740741	1.88797	0.416132	1	P37802;
SMAD protein signal transduction	1	57	0.740741	2.18602	0.3716	1	P08670;
multicellular organism development	3	464	2.22222	0.800428	0.729859	1	P52566; P00734; P60174;
telomere capping	1	13	0.740741	9.57916	0.10041	1	P62805;
angiotensin maturation	1	12	0.740741	10.3768	0.0930548	1	P08311;
cellular response to calcium ion	2	61	1.48148	4.06517	0.0875795	1	P11021; O75131;
epidermis development	1	78	0.740741	1.59755	0.47067	1	Q14254;
keratinocyte differentiation	1	74	0.740741	1.68389	0.453077	1	Q9H3M7;
sphingolipid biosynthetic process	1	52	0.740741	2.39617	0.34542	1	P43353;
positive regulation of cell death	1	35	0.740741	3.55969	0.248045	1	P00738;
retina development in camera-type eye	1	55	0.740741	2.26549	0.361255	1	P62873;
proteolysis	3	216	2.22222	1.7194	0.255411	1	P08311; P00734; P28838;
regulation of blood pressure	1	64	0.740741	1.94696	0.406515	1	P15144;
ion transport	1	99	0.740741	1.25871	0.554218	1	P02788;
skeletal muscle contraction	1	23	0.740741	5.41612	0.17078	1	P13639;
sensory perception of sound	1	136	0.740741	0.916292	0.670811	1	O14745;
muscle contraction	3	100	2.22222	3.7137	0.0476948	1	Q9Y490; P18206; P60660;
erythrocyte differentiation	1	42	0.740741	2.96655	0.28977	1	P07948;
cell surface receptor signaling pathway	4	240	2.96296	2.06157	0.130958	1	P08575; P00734; P35613; P01031;
response to virus	3	106	2.22222	3.50351	0.0549788	1	Q01629; P09769; P23528;
protein oligomerization	1	68	0.740741	1.83245	0.425594	1	Q09666;
pyruvate metabolic process	1	22	0.740741	5.66219	0.163996	1	P35613;
tricarboxylic acid cycle	1	30	0.740741	4.15278	0.21676	1	P40925;
response to isolation stress	1	6	0.740741	20.7362	0.0476549	1	P01116;
neuron differentiation	1	99	0.740741	1.25871	0.554218	1	P11021;
regulation of protein stability	1	66	0.740741	1.88797	0.416132	1	P01116;
cell motility	1	26	0.740741	4.79142	0.190805	1	Q92556;
negative regulation of protein binding	1	67	0.740741	1.85979	0.420882	1	P11234;
positive regulation of gene expression, epigenetic	1	36	0.740741	3.46084	0.254151	1	P62805;
actin filament-based movement	1	15	0.740741	8.30279	0.114942	1	P35579;
actin filament bundle assembly	1	32	0.740741	3.89331	0.229426	1	P13796;
actin filament network formation	1	10	0.740741	12.45	0.0781654	1	P13796;
regulation of apoptotic process	2	247	1.48148	1.00407	0.59755	1	O94804; P27797;
bicellular tight junction assembly	1	33	0.740741	3.77537	0.235682	1	Q8WUM4;
positive regulation of cellular component movement	1	10	0.740741	12.45	0.0781654	1	P07948;
vesicle-mediated transport	1	87	0.740741	1.4323	0.508227	1	O75131;
in utero embryonic development	3	174	2.22222	2.1344	0.167583	1	P13671; P35579; P01031;
positive regulation of pathway-restricted SMAD protein phosphorylation	1	48	0.740741	2.59581	0.3237	1	O00560;
response to glucose	2	67	1.48148	3.70118	0.10261	1	Q9H3M7; P61586;
negative regulation of endothelial cell migration	1	20	0.740741	6.22813	0.150263	1	P02749;
negative regulation of endothelial cell proliferation	1	31	0.740741	4.01886	0.223118	1	P02749;
transforming growth factor beta receptor signaling pathway	1	89	0.740741	1.40012	0.516207	1	P61586;
negative regulation of extrinsic apoptotic signaling pathway	1	36	0.740741	3.46084	0.254151	1	P09211;
positive regulation of osteoblast differentiation	2	57	1.48148	4.35039	0.077968	1	P02788; O00299;
positive regulation of oligodendrocyte differentiation	1	18	0.740741	6.91976	0.136306	1	O60603;
membrane protein ectodomain proteolysis	1	20	0.740741	6.22813	0.150263	1	P35579;
myoblast fusion	1	20	0.740741	6.22813	0.150263	1	P35579;
tissue regeneration	1	19	0.740741	6.55575	0.143312	1	P06396;
negative regulation of transforming growth factor beta receptor signaling pathway	1	66	0.740741	1.88797	0.416132	1	P11021;
positive regulation of tumor necrosis factor-mediated signaling pathway	1	9	0.740741	13.8318	0.07063	1	P0DMV9;
adenylate cyclase-activating adrenergic receptor signaling pathway	1	13	0.740741	9.57916	0.10041	1	P63092;
response to hormone	1	40	0.740741	3.11484	0.278089	1	P07948;
activation of protein kinase activity	1	51	0.740741	2.44315	0.340056	1	O94804;
cell morphogenesis	1	57	0.740741	2.18602	0.3716	1	Q01518;
positive regulation of bone resorption	1	16	0.740741	7.78419	0.122121	1	P43405;
regulation of GTPase activity	1	62	0.740741	2.00975	0.39674	1	O15031;
positive regulation of calcium-mediated signaling	1	17	0.740741	7.32656	0.129242	1	P43405;
positive regulation of T cell receptor signaling pathway	1	13	0.740741	9.57916	0.10041	1	P06239;
renal water homeostasis	1	33	0.740741	3.77537	0.235682	1	P63092;
sensory perception of smell	1	157	0.740741	0.793738	0.722937	1	P63092;
adenylate cyclase-inhibiting dopamine receptor signaling pathway	1	10	0.740741	12.45	0.0781654	1	P21333;
dopamine receptor signaling pathway	1	14	0.740741	8.89542	0.107705	1	P08754;
negative regulation of neuron projection development	1	57	0.740741	2.18602	0.3716	1	P08670;
hemopoiesis	1	54	0.740741	2.30744	0.35602	1	P06239;
alcohol metabolic process	1	6	0.740741	20.7362	0.0476549	1	P43353;
ethanol catabolic process	1	12	0.740741	10.3768	0.0930548	1	P43353;
low-density lipoprotein particle clearance	1	24	0.740741	5.19054	0.177509	1	Q9H4M9;
negative regulation of phagocytosis	1	12	0.740741	10.3768	0.0930548	1	O60603;
negative regulation of synaptic transmission	1	8	0.740741	15.5587	0.0630334	1	P04899;
negative regulation of tumor necrosis factor-mediated signaling pathway	1	20	0.740741	6.22813	0.150263	1	P09211;
negative regulation of vascular smooth muscle cell proliferation	1	14	0.740741	8.89542	0.107705	1	P09211;
protein heterotrimerization	1	14	0.740741	8.89542	0.107705	1	P62873;
branching involved in labyrinthine layer morphogenesis	1	9	0.740741	13.8318	0.07063	1	P62993;
developmental growth	1	26	0.740741	4.79142	0.190805	1	P63092;
odontogenesis of dentin-containing tooth	1	55	0.740741	2.26549	0.361255	1	P35613;
regulation of protein ADP-ribosylation	1	6	0.740741	20.7362	0.0476549	1	P23381;
response to carbohydrate	1	9	0.740741	13.8318	0.07063	1	P07948;
canonical glycolysis	1	25	0.740741	4.983	0.184183	1	P60174;
positive regulation of cAMP biosynthetic process	1	15	0.740741	8.30279	0.114942	1	P63092;
positive regulation of cAMP-mediated signaling	1	19	0.740741	6.55575	0.143312	1	P63092;
bone resorption	1	22	0.740741	5.66219	0.163996	1	P51149;
endosome to lysosome transport	1	40	0.740741	3.11484	0.278089	1	P51149;
positive regulation of protein ubiquitination	1	64	0.740741	1.94696	0.406515	1	P11021;
response to antibiotic	1	32	0.740741	3.89331	0.229426	1	P23458;
ubiquitin-dependent protein catabolic process	1	163	0.740741	0.764523	0.736264	1	P22314;
actin filament capping	1	13	0.740741	9.57916	0.10041	1	P06396;
actin nucleation	1	11	0.740741	11.3192	0.0856402	1	P06396;
positive regulation of actin nucleation	1	6	0.740741	20.7362	0.0476549	1	P06396;
sequestering of actin monomers	1	7	0.740741	17.7782	0.0553752	1	P06396;
mitochondrial genome maintenance	1	12	0.740741	10.3768	0.0930548	1	P19971;
negative regulation of blood coagulation	1	14	0.740741	8.89542	0.107705	1	P02749;
negative regulation of gene expression, epigenetic	1	25	0.740741	4.983	0.184183	1	P62805;
regulation of cytoskeleton organization	1	21	0.740741	5.93169	0.157157	1	P06702;
regulation of RNA splicing	1	29	0.740741	4.29593	0.21035	1	Q09666;
negative regulation of protein catabolic process	1	31	0.740741	4.01886	0.223118	1	P21333;
intermediate filament organization	1	17	0.740741	7.32656	0.129242	1	P08670;
glycerophospholipid biosynthetic process	1	8	0.740741	15.5587	0.0630334	1	O75131;
regulation of megakaryocyte differentiation	1	42	0.740741	2.96655	0.28977	1	P62805;
Wnt signaling pathway, calcium modulating pathway	1	37	0.740741	3.36733	0.260208	1	P62873;
mRNA catabolic process	1	19	0.740741	6.55575	0.143312	1	P0DMV9;
positive regulation of protein localization to plasma membrane	2	48	1.48148	5.16592	0.0577272	1	P84095; Q12846;
regulation of angiogenesis	1	29	0.740741	4.29593	0.21035	1	P23381;
negative regulation of protein ubiquitination	1	45	0.740741	2.76883	0.306941	1	P0DMV9;
phagocytosis, recognition	2	51	1.48148	4.8621	0.0642448	1	P01876; P01871;
adaptive immune response	3	210	2.22222	1.76852	0.242404	1	P01871; P07948; P43405;
fat cell differentiation	1	67	0.740741	1.85979	0.420882	1	Q687X5;
positive regulation of neural precursor cell proliferation	1	16	0.740741	7.78419	0.122121	1	P21333;
positive regulation of filopodium assembly	1	30	0.740741	4.15278	0.21676	1	P11233;
heterophilic cell-cell adhesion via plasma membrane cell adhesion molecules	1	50	0.740741	2.492	0.334648	1	P20701;
cell chemotaxis	1	49	0.740741	2.54285	0.329196	1	P84095;
positive regulation of inflammatory response	2	60	1.48148	4.13291	0.0851442	1	P06702; O60603;
regulation of cell growth	1	76	0.740741	1.63958	0.461945	1	Q9Y2J2;
cellular sodium ion homeostasis	1	13	0.740741	9.57916	0.10041	1	P10643;
negative regulation of fibroblast proliferation	1	28	0.740741	4.4493	0.203887	1	P09211;
positive regulation of receptor internalization	1	23	0.740741	5.41612	0.17078	1	P43405;
regulation of voltage-gated calcium channel activity	1	8	0.740741	15.5587	0.0630334	1	Q09666;
negative regulation of JUN kinase activity	1	14	0.740741	8.89542	0.107705	1	P09211;
actin filament polymerization	1	25	0.740741	4.983	0.184183	1	P06396;
response to axon injury	1	26	0.740741	4.79142	0.190805	1	P07948;
positive regulation of neuron apoptotic process	1	47	0.740741	2.65103	0.318158	1	P61586;
tRNA aminoacylation for protein translation	1	35	0.740741	3.55969	0.248045	1	P23381;
protein maturation by protein folding	1	9	0.740741	13.8318	0.07063	1	P27797;
humoral immune response	2	57	1.48148	4.35039	0.077968	1	P02788; Q10588;
negative thymic T cell selection	1	10	0.740741	12.45	0.0781654	1	Q92608;
glutathione derivative biosynthetic process	1	22	0.740741	5.66219	0.163996	1	P09211;
cellular response to cadmium ion	1	31	0.740741	4.01886	0.223118	1	P06396;
cellular response to starvation	1	57	0.740741	2.18602	0.3716	1	P11234;
positive regulation of potassium ion transmembrane transport	1	12	0.740741	10.3768	0.0930548	1	P21333;
cellular response to cytokine stimulus	1	46	0.740741	2.70865	0.312572	1	P29350;
bone development	1	45	0.740741	2.76883	0.306941	1	P63092;
cardiac muscle cell differentiation	1	24	0.740741	5.19054	0.177509	1	P27797;
cellular response to epidermal growth factor stimulus	1	40	0.740741	3.11484	0.278089	1	P09211;
cellular response to tumor necrosis factor	1	120	0.740741	1.03845	0.624662	1	Q96RT1;
negative regulation of cell size	1	10	0.740741	12.45	0.0781654	1	P61586;
negative regulation of extrinsic apoptotic signaling pathway in absence of ligand	1	35	0.740741	3.55969	0.248045	1	P0DMV9;
negative regulation of proteolysis	1	21	0.740741	5.93169	0.157157	1	P00734;
peptidyl-serine phosphorylation	1	148	0.740741	0.842003	0.701685	1	P43405;
positive regulation of protein localization to nucleus	1	24	0.740741	5.19054	0.177509	1	P00734;
regulation of myelination	1	16	0.740741	7.78419	0.122121	1	P19971;
response to food	1	21	0.740741	5.93169	0.157157	1	P05164;
striated muscle cell differentiation	1	9	0.740741	13.8318	0.07063	1	P01116;
activation of GTPase activity	1	90	0.740741	1.38457	0.520148	1	P84095;
early endosome to late endosome transport	1	22	0.740741	5.66219	0.163996	1	P51149;
neural crest cell development	1	19	0.740741	6.55575	0.143312	1	O75340;
one-carbon metabolic process	1	28	0.740741	4.4493	0.203887	1	P22748;
choline catabolic process	1	6	0.740741	20.7362	0.0476549	1	Q8WWI5;
glycolytic process	1	26	0.740741	4.79142	0.190805	1	P60174;
hair follicle placode formation	1	8	0.740741	15.5587	0.0630334	1	P63092;
receptor recycling	1	11	0.740741	11.3192	0.0856402	1	Q15907;
positive regulation of epithelial to mesenchymal transition	2	42	1.48148	5.90373	0.0454571	1	O00560; Q9H4G4;
negative regulation of immune response	1	12	0.740741	10.3768	0.0930548	1	P07948;
protein-chromophore linkage	1	15	0.740741	8.30279	0.114942	1	P01876;
odontogenesis	1	31	0.740741	4.01886	0.223118	1	P61586;
endoplasmic reticulum unfolded protein response	1	43	0.740741	2.89758	0.29554	1	P11021;
ubiquitin-dependent ERAD pathway	1	60	0.740741	2.07673	0.386806	1	P11021;
homophilic cell adhesion via plasma membrane adhesion molecules	1	157	0.740741	0.793738	0.722937	1	O15031;
blood vessel endothelial cell migration	1	9	0.740741	13.8318	0.07063	1	P35579;
cell-cell junction assembly	1	18	0.740741	6.91976	0.136306	1	Q9Y490;
erythrocyte homeostasis	1	9	0.740741	13.8318	0.07063	1	P55160;
negative regulation of receptor internalization	1	7	0.740741	17.7782	0.0553752	1	O00560;
transcytosis	1	14	0.740741	8.89542	0.107705	1	Q15907;
polysaccharide digestion	1	6	0.740741	20.7362	0.0476549	1	O43451;
negative regulation of cell differentiation	1	49	0.740741	2.54285	0.329196	1	P01116;
nucleosome assembly	2	85	1.48148	2.91749	0.151201	1	P62805; Q99880;
cerebellar Purkinje cell layer development	1	9	0.740741	13.8318	0.07063	1	P11021;
androgen receptor signaling pathway	1	44	0.740741	2.83174	0.301263	1	P61586;
killing of cells of other organism	1	66	0.740741	1.88797	0.416132	1	P02788;
ossification	1	75	0.740741	1.66144	0.457529	1	P02788;
retrograde transport, endosome to Golgi	1	73	0.740741	1.70696	0.448589	1	P51149;
regulation of tumor necrosis factor production	1	6	0.740741	20.7362	0.0476549	1	P02788;
negative regulation of cell-substrate adhesion	1	15	0.740741	8.30279	0.114942	1	P61586;
cytokine secretion	1	8	0.740741	15.5587	0.0630334	1	P07948;
protein import into nucleus	1	56	0.740741	2.22505	0.366449	1	Q9H3M7;
maintenance of epithelial cell apical/basal polarity	1	12	0.740741	10.3768	0.0930548	1	Q8WUM4;
paranodal junction assembly	1	7	0.740741	17.7782	0.0553752	1	Q9Y2J2;
mitotic cytokinesis	2	46	1.48148	5.39048	0.0535198	1	Q8WUM4; P23528;
protein export from nucleus	1	25	0.740741	4.983	0.184183	1	P27797;
cellular response to interleukin-1	1	71	0.740741	1.75503	0.439503	1	P02679;
skeletal muscle cell differentiation	1	47	0.740741	2.65103	0.318158	1	P13639;
protein methylation	1	32	0.740741	3.89331	0.229426	1	P13639;
cellular senescence	1	23	0.740741	5.41612	0.17078	1	P27797;
chloride transport	1	32	0.740741	3.89331	0.229426	1	O00299;
positive regulation of phagocytosis, engulfment	1	8	0.740741	15.5587	0.0630334	1	P55160;
positive regulation of cell cycle	1	34	0.740741	3.66436	0.241888	1	P27797;
retrograde transport, endosome to plasma membrane	1	14	0.740741	8.89542	0.107705	1	Q15907;
substrate-dependent cell migration	1	6	0.740741	20.7362	0.0476549	1	O95466;
cellular protein complex assembly	1	19	0.740741	6.55575	0.143312	1	P02679;
toxin transport	1	29	0.740741	4.29593	0.21035	1	P11021;
cellular response to glucocorticoid stimulus	1	23	0.740741	5.41612	0.17078	1	P09211;
response to peptide hormone	1	41	0.740741	3.03889	0.283953	1	P35613;
response to growth factor	1	15	0.740741	8.30279	0.114942	1	P12429;
membrane fusion	1	33	0.740741	3.77537	0.235682	1	O00161;
vesicle targeting	1	9	0.740741	13.8318	0.07063	1	O00161;
clathrin-dependent endocytosis	1	24	0.740741	5.19054	0.177509	1	P27824;
microtubule-based movement	3	109	2.22222	3.40709	0.058809	1	O00160; P35579; B0I1T2;
Wnt signaling pathway, planar cell polarity pathway	1	90	0.740741	1.38457	0.520148	1	P61586;
bone morphogenesis	1	25	0.740741	4.983	0.184183	1	P02788;
positive regulation of endocytosis	1	22	0.740741	5.66219	0.163996	1	O75955;
protein targeting to lysosome	1	16	0.740741	7.78419	0.122121	1	P51149;
axon guidance	2	186	1.48148	1.33335	0.446241	1	P62993; P01116;
intracellular transport	1	28	0.740741	4.4493	0.203887	1	P63092;
negative regulation of catenin import into nucleus	1	11	0.740741	11.3192	0.0856402	1	O14745;
positive regulation of protein catabolic process	1	66	0.740741	1.88797	0.416132	1	P51149;
negative chemotaxis	1	24	0.740741	5.19054	0.177509	1	P61586;
hydrogen peroxide catabolic process	1	19	0.740741	6.55575	0.143312	1	P05164;
innate immune response in mucosa	1	17	0.740741	7.32656	0.129242	1	P02788;
removal of superoxide radicals	1	10	0.740741	12.45	0.0781654	1	P05164;
positive regulation of cholesterol storage	1	7	0.740741	17.7782	0.0553752	1	Q9H4M9;
negative regulation of cytokine production involved in inflammatory response	1	11	0.740741	11.3192	0.0856402	1	P00734;
response to reactive oxygen species	1	11	0.740741	11.3192	0.0856402	1	P09211;
negative regulation of platelet activation	1	8	0.740741	15.5587	0.0630334	1	P00734;
positive regulation by host of viral process	1	6	0.740741	20.7362	0.0476549	1	P23528;
bicarbonate transport	1	42	0.740741	2.96655	0.28977	1	P22748;
response to mercury ion	1	7	0.740741	17.7782	0.0553752	1	P35613;
positive regulation of tyrosine phosphorylation of STAT protein	1	61	0.740741	2.0427	0.391794	1	P07948;
Arp2/3 complex-mediated actin nucleation	1	22	0.740741	5.66219	0.163996	1	P61158;
long-term synaptic potentiation	1	41	0.740741	3.03889	0.283953	1	Q12846;
regulation of dendritic spine morphogenesis	1	13	0.740741	9.57916	0.10041	1	P23528;
glial cell proliferation	1	7	0.740741	17.7782	0.0553752	1	P13639;
positive regulation of DNA replication	1	41	0.740741	3.03889	0.283953	1	P27797;
response to cAMP	1	46	0.740741	2.70865	0.312572	1	P35613;
establishment or maintenance of epithelial cell apical/basal polarity	1	13	0.740741	9.57916	0.10041	1	Q96RT1;
protein localization to cilium	1	19	0.740741	6.55575	0.143312	1	Q9H4M9;
endocytic recycling	1	25	0.740741	4.983	0.184183	1	Q9H4M9;
hepatocyte apoptotic process	1	11	0.740741	11.3192	0.0856402	1	P06396;
negative regulation of B cell proliferation	1	17	0.740741	7.32656	0.129242	1	P07948;
protein destabilization	1	45	0.740741	2.76883	0.306941	1	P06396;
positive regulation of cellular senescence	1	10	0.740741	12.45	0.0781654	1	P01116;
negative regulation of extrinsic apoptotic signaling pathway via death domain receptors	1	35	0.740741	3.55969	0.248045	1	P02679;
positive regulation of neuron migration	1	14	0.740741	8.89542	0.107705	1	P21333;
cellular response to ionizing radiation	1	32	0.740741	3.89331	0.229426	1	P62993;
establishment of cell polarity	1	29	0.740741	4.29593	0.21035	1	P23528;
embryo implantation	1	37	0.740741	3.36733	0.260208	1	P35613;
erythrocyte development	1	15	0.740741	8.30279	0.114942	1	P55160;
melanosome transport	1	22	0.740741	5.66219	0.163996	1	Q15907;
protein polymerization	1	13	0.740741	9.57916	0.10041	1	P02679;
mRNA transcription by RNA polymerase II	1	20	0.740741	6.22813	0.150263	1	P21333;
maintenance of cell polarity	1	6	0.740741	20.7362	0.0476549	1	P55160;
stress fiber assembly	1	12	0.740741	10.3768	0.0930548	1	P61586;
negative regulation of interleukin-1 beta production	1	8	0.740741	15.5587	0.0630334	1	P09211;
rhodopsin mediated signaling pathway	1	12	0.740741	10.3768	0.0930548	1	P62873;
neuroblast proliferation	1	16	0.740741	7.78419	0.122121	1	O15031;
macropinocytosis	1	7	0.740741	17.7782	0.0553752	1	Q92608;
positive regulation of chemokine secretion	1	11	0.740741	11.3192	0.0856402	1	P01031;
positive regulation of interleukin-8 secretion	1	16	0.740741	7.78419	0.122121	1	O60603;
regulation of tumor necrosis factor-mediated signaling pathway	1	32	0.740741	3.89331	0.229426	1	P43405;
DNA replication-dependent nucleosome assembly	1	10	0.740741	12.45	0.0781654	1	P62805;
DNA replication-independent nucleosome assembly	1	12	0.740741	10.3768	0.0930548	1	P62805;
decidualization	1	20	0.740741	6.22813	0.150263	1	P35613;
negative regulation of MAPK cascade	1	18	0.740741	6.91976	0.136306	1	P09211;
beta-catenin-TCF complex assembly	1	30	0.740741	4.15278	0.21676	1	P62805;
regulation of ion transmembrane transport	1	115	0.740741	1.0836	0.608964	1	O00299;
PERK-mediated unfolded protein response	1	12	0.740741	10.3768	0.0930548	1	P11021;
bone marrow development	1	7	0.740741	17.7782	0.0553752	1	P08575;
cellular response to manganese ion	1	6	0.740741	20.7362	0.0476549	1	P11021;
cellular zinc ion homeostasis	1	17	0.740741	7.32656	0.129242	1	P06239;
regulation of microtubule cytoskeleton organization	1	24	0.740741	5.19054	0.177509	1	P61586;
positive regulation of transcription from RNA polymerase II promoter in response to endoplasmic reticulum stress	1	12	0.740741	10.3768	0.0930548	1	P11021;
ER overload response	1	11	0.740741	11.3192	0.0856402	1	P11021;
C-terminal protein lipidation	1	74	0.740741	1.68389	0.453077	1	Q10588;
negative regulation of ATPase activity	1	11	0.740741	11.3192	0.0856402	1	P02788;
cellular response to gamma radiation	1	28	0.740741	4.4493	0.203887	1	P11021;
cellular response to antibiotic	1	9	0.740741	13.8318	0.07063	1	P11021;
negative regulation of DNA replication	1	19	0.740741	6.55575	0.143312	1	P31949;
negative regulation of platelet aggregation	1	11	0.740741	11.3192	0.0856402	1	P02679;
intermediate filament cytoskeleton organization	1	14	0.740741	8.89542	0.107705	1	Q96RT1;
cleavage furrow formation	1	7	0.740741	17.7782	0.0553752	1	P61586;
positive regulation of cytokinesis	1	35	0.740741	3.55969	0.248045	1	P61586;
axon extension	1	25	0.740741	4.983	0.184183	1	P18206;
mesoderm development	1	32	0.740741	3.89331	0.229426	1	P08631;
activation of JUN kinase activity	1	36	0.740741	3.46084	0.254151	1	P43405;
dendritic cell differentiation	1	12	0.740741	10.3768	0.0930548	1	P07948;
growth	1	12	0.740741	10.3768	0.0930548	1	Q14699;
myeloid cell homeostasis	1	9	0.740741	13.8318	0.07063	1	P55160;
iron ion homeostasis	1	29	0.740741	4.29593	0.21035	1	Q687X5;
protein refolding	1	14	0.740741	8.89542	0.107705	1	P0DMV9;
regulation of erythrocyte differentiation	1	6	0.740741	20.7362	0.0476549	1	P07948;
response to testosterone	1	34	0.740741	3.66436	0.241888	1	P27797;
positive regulation of transcription factor import into nucleus	1	15	0.740741	8.30279	0.114942	1	P21333;
negative regulation of proteasomal ubiquitin-dependent protein catabolic process	1	27	0.740741	4.61403	0.197372	1	O00560;
natural killer cell activation	1	21	0.740741	5.93169	0.157157	1	P05107;
activation of signaling protein activity involved in unfolded protein response	1	8	0.740741	15.5587	0.0630334	1	P11021;
regulation of cell cycle	2	95	1.48148	2.61042	0.179833	1	P08575; O00299;
cytokine production	1	23	0.740741	5.41612	0.17078	1	P06702;
chromatin silencing at rDNA	1	12	0.740741	10.3768	0.0930548	1	P62805;
chaperone-mediated protein folding	2	48	1.48148	5.16592	0.0577272	1	P27824; P27797;
regulation of dendrite development	1	12	0.740741	10.3768	0.0930548	1	P61586;
Fc-epsilon receptor signaling pathway	4	182	2.96296	2.71852	0.0607439	1	P07948; P43405; P62993; P01116;
stimulatory C-type lectin receptor signaling pathway	3	123	2.22222	3.01932	0.0782691	1	P07948; P43405; P01116;
B cell proliferation	1	31	0.740741	4.01886	0.223118	1	P08575;
gland morphogenesis	1	7	0.740741	17.7782	0.0553752	1	O14745;
regulation of cell-matrix adhesion	1	11	0.740741	11.3192	0.0856402	1	Q10588;
regulation of protein localization to cell surface	1	9	0.740741	13.8318	0.07063	1	Q15907;
positive regulation of autophagosome assembly	1	11	0.740741	11.3192	0.0856402	1	P11234;
lens fiber cell development	1	8	0.740741	15.5587	0.0630334	1	P08670;
negative regulation of DNA binding transcription factor activity	1	63	0.740741	1.97786	0.401647	1	P21333;
establishment of protein localization to membrane	1	9	0.740741	13.8318	0.07063	1	Q15907;
regulation of G1/S transition of mitotic cell cycle	1	15	0.740741	8.30279	0.114942	1	P29350;
regulation of lamellipodium assembly	1	11	0.740741	11.3192	0.0856402	1	P47756;
regulation of innate immune response	1	14	0.740741	8.89542	0.107705	1	P09769;
regulation of B cell receptor signaling pathway	1	10	0.740741	12.45	0.0781654	1	P07948;
negative regulation of cell division	1	8	0.740741	15.5587	0.0630334	1	Q9H3M7;
regulation of MAPK cascade	1	46	0.740741	2.70865	0.312572	1	P62993;
positive regulation of Wnt signaling pathway	1	36	0.740741	3.46084	0.254151	1	O60603;
epithelial tube branching involved in lung morphogenesis	1	14	0.740741	8.89542	0.107705	1	P01116;
monocyte differentiation	1	17	0.740741	7.32656	0.129242	1	P35579;
positive regulation of epithelial cell migration	1	35	0.740741	3.55969	0.248045	1	Q9H4G4;
negative regulation of mitochondrial fusion	1	6	0.740741	20.7362	0.0476549	1	Q99536;
negative regulation of toll-like receptor 4 signaling pathway	1	9	0.740741	13.8318	0.07063	1	P07948;
interleukin-7-mediated signaling pathway	1	19	0.740741	6.55575	0.143312	1	P23458;
regulation of calcium-mediated signaling	1	11	0.740741	11.3192	0.0856402	1	Q10588;
response to interferon-alpha	1	10	0.740741	12.45	0.0781654	1	Q01629;
response to interferon-beta	1	9	0.740741	13.8318	0.07063	1	Q01629;
response to interferon-gamma	1	24	0.740741	5.19054	0.177509	1	Q01629;
T cell mediated immunity	1	9	0.740741	13.8318	0.07063	1	B0I1T2;
MyD88-dependent toll-like receptor signaling pathway	1	32	0.740741	3.89331	0.229426	1	O60603;
positive regulation of dendritic cell chemotaxis	1	7	0.740741	17.7782	0.0553752	1	P27797;
positive regulation of neutrophil chemotaxis	1	30	0.740741	4.15278	0.21676	1	P55160;
vesicle fusion	1	50	0.740741	2.492	0.334648	1	P08754;
signal transduction by protein phosphorylation	1	24	0.740741	5.19054	0.177509	1	O94804;
cellular response to lithium ion	1	12	0.740741	10.3768	0.0930548	1	P27797;
entry of bacterium into host cell	1	12	0.740741	10.3768	0.0930548	1	P62993;
immune system process	1	24	0.740741	5.19054	0.177509	1	O43866;
morphogenesis of an epithelium	1	13	0.740741	9.57916	0.10041	1	P18206;
positive regulation of protein autophosphorylation	1	23	0.740741	5.41612	0.17078	1	P61225;
negative regulation of retinoic acid receptor signaling pathway	1	9	0.740741	13.8318	0.07063	1	P27797;
synaptic vesicle endocytosis	1	22	0.740741	5.66219	0.163996	1	P27824;
epithelial cell-cell adhesion	1	11	0.740741	11.3192	0.0856402	1	P18206;
regulation of focal adhesion assembly	1	18	0.740741	6.91976	0.136306	1	P61586;
regulation of myoblast differentiation	1	6	0.740741	20.7362	0.0476549	1	Q14254;
synaptic vesicle priming	1	9	0.740741	13.8318	0.07063	1	O00161;
positive regulation of exocytosis	1	21	0.740741	5.93169	0.157157	1	P02679;
negative regulation of cell migration involved in sprouting angiogenesis	1	15	0.740741	8.30279	0.114942	1	P61586;
regulation of B cell differentiation	1	9	0.740741	13.8318	0.07063	1	P29350;
negative regulation of lipopolysaccharide-mediated signaling pathway	1	11	0.740741	11.3192	0.0856402	1	P02788;
response to muramyl dipeptide	1	12	0.740741	10.3768	0.0930548	1	Q96RT1;
negative regulation of cysteine-type endopeptidase activity	1	18	0.740741	6.91976	0.136306	1	P02788;
regulation of extrinsic apoptotic signaling pathway via death domain receptors	1	17	0.740741	7.32656	0.129242	1	Q12846;
toll-like receptor 3 signaling pathway	1	10	0.740741	12.45	0.0781654	1	Q14699;
skeletal muscle tissue development	2	46	1.48148	5.39048	0.0535198	1	P61586; P60660;
response to fatty acid	1	14	0.740741	8.89542	0.107705	1	O60603;
positive regulation of immune response	1	9	0.740741	13.8318	0.07063	1	P08311;
negative regulation of cytokine-mediated signaling pathway	1	7	0.740741	17.7782	0.0553752	1	P08575;
positive regulation of toll-like receptor 3 signaling pathway	1	7	0.740741	17.7782	0.0553752	1	O75955;
regulation of blood coagulation	1	7	0.740741	17.7782	0.0553752	1	P00734;
regulation of ruffle assembly	1	9	0.740741	13.8318	0.07063	1	P84095;
vesicle docking	1	22	0.740741	5.66219	0.163996	1	Q12846;
fibroblast growth factor receptor signaling pathway	1	82	0.740741	1.51963	0.487701	1	P62993;
interleukin-6-mediated signaling pathway	1	14	0.740741	8.89542	0.107705	1	P23458;
positive regulation of type I interferon production	1	49	0.740741	2.54285	0.329196	1	P43405;
immunological synapse formation	1	10	0.740741	12.45	0.0781654	1	Q92608;
positive regulation of chemotaxis	1	13	0.740741	9.57916	0.10041	1	Q12846;
positive regulation of interleukin-12 production	1	25	0.740741	4.983	0.184183	1	O60603;
cellular response to lipoteichoic acid	1	12	0.740741	10.3768	0.0930548	1	O60603;
positive regulation of nitric-oxide synthase biosynthetic process	1	14	0.740741	8.89542	0.107705	1	O60603;
T cell migration	1	8	0.740741	15.5587	0.0630334	1	B0I1T2;
positive regulation of apoptotic cell clearance	1	6	0.740741	20.7362	0.0476549	1	P0C0L5;
cell activation	1	13	0.740741	9.57916	0.10041	1	O60603;
positive regulation of alpha-beta T cell proliferation	1	8	0.740741	15.5587	0.0630334	1	P43405;
regulation of mitotic spindle assembly	1	20	0.740741	6.22813	0.150263	1	P0DMV9;
neutrophil migration	1	8	0.740741	15.5587	0.0630334	1	P05107;
T cell activation involved in immune response	1	21	0.740741	5.93169	0.157157	1	P13796;
heterotypic cell-cell adhesion	1	19	0.740741	6.55575	0.143312	1	P05107;
positive regulation of interleukin-10 production	1	24	0.740741	5.19054	0.177509	1	O60603;
substrate-dependent cell migration, cell extension	1	9	0.740741	13.8318	0.07063	1	O00560;
membrane raft polarization	1	8	0.740741	15.5587	0.0630334	1	Q92608;
glomerular filtration	1	10	0.740741	12.45	0.0781654	1	P01876;
sensory perception of taste	1	17	0.740741	7.32656	0.129242	1	P62873;
response to hydroperoxide	1	8	0.740741	15.5587	0.0630334	1	Q12846;
positive thymic T cell selection	1	8	0.740741	15.5587	0.0630334	1	Q92608;
opsonization	1	9	0.740741	13.8318	0.07063	1	P0C0L5;
positive regulation of integrin-mediated signaling pathway	1	6	0.740741	20.7362	0.0476549	1	P21333;
regulation of interferon-gamma-mediated signaling pathway	1	13	0.740741	9.57916	0.10041	1	P23458;
nuclear migration	1	11	0.740741	11.3192	0.0856402	1	O14745;
cell cycle phase transition	1	7	0.740741	17.7782	0.0553752	1	P08575;
pyrimidine nucleoside salvage	1	12	0.740741	10.3768	0.0930548	1	P19971;
regulation of stem cell division	1	7	0.740741	17.7782	0.0553752	1	P34910;
common myeloid progenitor cell proliferation	1	7	0.740741	17.7782	0.0553752	1	P09211;
natural killer cell mediated cytotoxicity	1	20	0.740741	6.22813	0.150263	1	P29350;
CENP-A containing nucleosome assembly	1	29	0.740741	4.29593	0.21035	1	P62805;
cell separation after cytokinesis	1	17	0.740741	7.32656	0.129242	1	Q8WUM4;
negative regulation of reactive oxygen species biosynthetic process	1	7	0.740741	17.7782	0.0553752	1	P61586;
vesicle docking involved in exocytosis	1	29	0.740741	4.29593	0.21035	1	Q15833;
glutathione biosynthetic process	1	15	0.740741	8.30279	0.114942	1	Q96KP4;
multivesicular body assembly	1	30	0.740741	4.15278	0.21676	1	Q8WUM4;
regulation of centrosome duplication	1	18	0.740741	6.91976	0.136306	1	Q8WUM4;
viral budding via host ESCRT complex	1	20	0.740741	6.22813	0.150263	1	Q8WUM4;
viral life cycle	1	30	0.740741	4.15278	0.21676	1	Q8WUM4;
viral budding	1	6	0.740741	20.7362	0.0476549	1	Q8WUM4;
cellular response to acidic pH	1	8	0.740741	15.5587	0.0630334	1	Q15907;
positive regulation of granulocyte differentiation	1	6	0.740741	20.7362	0.0476549	1	P34910;
regulation of cell adhesion mediated by integrin	1	11	0.740741	11.3192	0.0856402	1	P07948;
positive regulation of B cell receptor signaling pathway	1	7	0.740741	17.7782	0.0553752	1	P07948;
negative regulation of osteoclast development	1	6	0.740741	20.7362	0.0476549	1	P02788;
transferrin transport	1	36	0.740741	3.46084	0.254151	1	Q15907;
auditory receptor cell stereocilium organization	1	12	0.740741	10.3768	0.0930548	1	O14745;
signal peptide processing	1	20	0.740741	6.22813	0.150263	1	P00734;
nucleoside diphosphate phosphorylation	1	7	0.740741	17.7782	0.0553752	1	P00568;
nucleoside triphosphate biosynthetic process	1	8	0.740741	15.5587	0.0630334	1	P00568;
regulation of synaptic transmission, GABAergic	1	13	0.740741	9.57916	0.10041	1	P01116;
leukocyte chemotaxis	1	13	0.740741	9.57916	0.10041	1	P31146;
collagen-activated tyrosine kinase receptor signaling pathway	1	9	0.740741	13.8318	0.07063	1	P43405;
endodermal cell differentiation	1	28	0.740741	4.4493	0.203887	1	P05107;
negative regulation of macrophage chemotaxis	1	6	0.740741	20.7362	0.0476549	1	P01031;
actin filament depolymerization	1	7	0.740741	17.7782	0.0553752	1	P23528;
positive regulation of actin filament depolymerization	1	9	0.740741	13.8318	0.07063	1	P23528;
nerve growth factor signaling pathway	1	7	0.740741	17.7782	0.0553752	1	P31146;
negative regulation of phosphatidylinositol 3-kinase signaling	1	12	0.740741	10.3768	0.0930548	1	O14745;
regulation of cell size	1	21	0.740741	5.93169	0.157157	1	O14745;
JAK-STAT cascade involved in growth hormone signaling pathway	1	15	0.740741	8.30279	0.114942	1	P07948;
adherens junction assembly	1	9	0.740741	13.8318	0.07063	1	P18206;
glutathione metabolic process	1	36	0.740741	3.46084	0.254151	1	P09211;
negative regulation of astrocyte differentiation	1	11	0.740741	11.3192	0.0856402	1	P00734;
negative regulation of axonogenesis	1	21	0.740741	5.93169	0.157157	1	P61586;
[truncated: 65 more rows]
